# Supplementary material for: miR-451 Deficiency Is Associated with Altered Endometrial Fibrinogen Alpha Chain Expression and Reduced Endometriotic Implant Establishment in an Experimental Mouse Model
Source: PLoS One. 2014 Jun 17;9(6):e100336. doi: 10.1371/journal.pone.0100336 (PMC4061076; doi:10.1371/journal.pone.0100336)
Supplement: Table S1 — Raw data on protein peptide summary and protein identification from wild-type and miR-451 null endometrial fragments post PMGS administration. (XLS) [file pone.0100336.s001.xls]

## Sheet: Protein Peptide Summary
2013_05
NOWA130508
Analysis Information
	Report Type			Protein-Peptide Summary by Spot						Analysis Type					Combined (MS+MS/MS)
	Sample Set Name			NOWA130508						Database					SwissProt
	Analysis Name			Mouse						Creation Date
	Reported By									Last Modified
		MS Acq. : Proc. Methods				(Unspecified) : (Unspecified)
		Interpretation Method				(Unspecified)
Gel Idx/Pos			1/A1						Instr./Gel Origin			BA2060/130513A							Process Status		Analysis Succeeded
Plate [#] Name			[1] 22987						Instrument Sample Name										Spectra		11
Rank		Protein Name						Accession No.		Protein MW	Protein		Pep.		Protein		Protein	Total Ion	Total Ion
											PI		Count		Score		Score	Score	C. I. %
																	C. I. %
	1	Heterogeneous nuclear ribonucleoprotein K OS=Mus						HNRPK_MOUSE		50944.4	5.39		22		529		100	356	100
		musculus GN=Hnrnpk PE=1 SV=1
		Peptide Information
		Calc. Mass		Obsrv. Mass	± da	± ppm	Start	End	Sequence					Ion	C. I. %		Modification					Rank	Result Type
							Seq.	Seq.						Score
		871.478	871.42		-0.0583	-67	288	296	GPPPPPPGR														Mascot
		997.441	997.393		-0.0475	-48	317	325	GGDLMAYDR														Mascot
		998.388	998.354		-0.0342	-34	279	286	DYDDMSPR														Mascot
		1013.44	1013.39		-0.0445	-44	317	325	GGDLMAYDR								Oxidation (M)[5]						Mascot
		1014.38	1014.36		-0.0264	-26	279	286	DYDDMSPR								Oxidation (M)[5]						Mascot
		1053.64	1053.6		-0.0434	-41	192	201	VVLIGGKPDR														Mascot
		1098.45	1098.41		-0.0444	-40	140	148	GSDFDCELR				69		99.999		Carbamidomethyl (C)[6]						Mascot
		1098.45	1098.41		-0.0444	-40	140	148	GSDFDCELR								Carbamidomethyl (C)[6]						Mascot
		1106.51	1106.47		-0.0427	-39	38	46	NTDEMVELR														Mascot
		1122.51	1122.46		-0.0476	-42	38	46	NTDEMVELR								Oxidation (M)[5]						Mascot
		1194.7	1194.65		-0.0488	-41	306	316	NLPLPPPPPPR				45		99.693								Mascot
		1194.7	1194.65		-0.0488	-41	306	316	NLPLPPPPPPR														Mascot
		1259.58	1259.53		-0.05	-40	423	433	IDEPLEGSEDR														Mascot
		1340.8	1340.74		-0.0608	-45	208	219	IILDLISESPIK														Mascot
		1518.94	1518.87		-0.067	-44	149	163	LLIHQSLAGGIIGVK														Mascot
		1518.94	1518.87		-0.067	-44	149	163	LLIHQSLAGGIIGVK				82		100								Mascot
		1549.65	1549.58		-0.0694	-45	180	191	LFQECCPHSTDR								Carbamidomethyl (C)[5,6]						Mascot
		1579.71	1579.64		-0.0706	-45	22	34	RPAEDMEEEQAFK														Mascot
		1595.7	1595.62		-0.0776	-49	22	34	RPAEDMEEEQAFK								Oxidation (M)[6]						Mascot
		1714.98	1714.9		-0.0885	-52	87	102	ILSISADIETIGEILK														Mascot
		1735.81	1735.73		-0.0808	-47	22	35	RPAEDMEEEQAFKR														Mascot
		1751.8	1751.72		-0.0822	-47	22	35	RPAEDMEEEQAFKR								Oxidation (M)[6]						Mascot
		1780.8	1780.71		-0.0843	-47	70	86	TDYNASVSVPDSSGPER														Mascot
		1788.95	1788.81		-0.1469	-82	38	52	NTDEMVELRILLQSK														Mascot
		1843.08	1842.99		-0.09	-49	87	103	ILSISADIETIGEILKK														Mascot
		1917.03	1916.94		-0.0974	-51	378	396	GSYGDLGGPIITTQVTIPK														Mascot
		2351.08	2350.92		-0.1596	-68	172	191	ENTQTTIKLFQECCPHST														Mascot
									DR
		2589.39	2589.26		-0.1321	-51	434	456	IITITGTQDQIQNAQYLLQ														Mascot
									NSVK
		2589.39	2589.26		-0.1321	-51	434	456	IITITGTQDQIQNAQYLLQ				104		100								Mascot
									NSVK
		3058.22	3058.06		-0.1619	-53	222	246	AQPYDPNFYDETYDYGG														Mascot
									FTMMFDDR
		3058.22	3058.06		-0.1619	-53	222	246	AQPYDPNFYDETYDYGG				57		99.982								Mascot
									FTMMFDDR
		3074.21	3074.05		-0.1604	-52	222	246	AQPYDPNFYDETYDYGG								Oxidation (M)[20]						Mascot
									FTMMFDDR
		3090.21	3090.05		-0.157	-51	222	246	AQPYDPNFYDETYDYGG								Oxidation (M)[20,21]						Mascot
									FTMMFDDR
		3214.32	3214.16		-0.1601	-50	222	247	AQPYDPNFYDETYDYGG														Mascot
									FTMMFDDRR
		3230.31	3230.15		-0.1641	-51	222	247	AQPYDPNFYDETYDYGG								Oxidation (M)[20]						Mascot
									FTMMFDDRR
	2	BolA-like protein 1 OS=Mus musculus GN=Bola1 PE=1						BOLA1_MOUSE		14370.3	9.05		5		34		0
		SV=1
		Peptide Information
		Calc. Mass		Obsrv. Mass	± da	± ppm	Start	End	Sequence					Ion	C. I. %		Modification					Rank	Result Type
							Seq.	Seq.						Score
		1773.79	1773.82		0.038	21	6	21	SAQCMVSMATRSCVSR								Carbamidomethyl (C)[4]						Mascot
		1790.8	1790.81		0.0059	3	1	16	MLSARSAQCMVSMATR								Oxidation (M)[1,10,13]						Mascot
		1916.96	1916.94		-0.0253	-13	17	37	SCVSRGSAGSAAAGPVE														Mascot
									AAIR
		2589.43	2589.26		-0.1699	-66	86	109	HRLVHEALSEELAGPVHA														Mascot
									LAIQAK
		2589.43	2589.26		-0.1699	-66	86	109	HRLVHEALSEELAGPVHA														Mascot
									LAIQAK
		3230.62	3230.15		-0.4688	-145	40	69	LEQALSPEVLELRNESGG														Mascot
									HAVPAGSETHFR
	3	Ataxin-7-like protein 3 OS=Mus musculus GN=Atxn7l3						AT7L3_MOUSE		38569.7	6.62		9		33		0
		PE=2 SV=1
		Peptide Information
		Calc. Mass		Obsrv. Mass	± da	± ppm	Start	End	Sequence					Ion	C. I. %		Modification					Rank	Result Type
							Seq.	Seq.						Score
		882.428	882.53		0.1021	116	219	225	MCTRSLR								Oxidation (M)[1]						Mascot
		1014.5	1014.36		-0.1394	-137	157	165	SDKNPNSPR														Mascot
		1515.76	1515.68		-0.0747	-49	98	110	FAPHLEKCLGMGR								Carbamidomethyl (C)[8]						Mascot
		1568.73	1568.8		0.0719	46	2	15	KMEEMSLSGLDNSK														Mascot
		1595.71	1595.62		-0.0857	-54	83	97	ECVCPNCSRSIAASR														Mascot
		1769.7	1769.76		0.0545	31	45	59	CGYFFLDDTDPDSMK								Oxidation (M)[14]						Mascot
		1801.95	1801.75		-0.1967	-109	203	218	SLLTTQCGVISEHTKK								Carbamidomethyl (C)[7]						Mascot
		1809.8	1809.94		0.142	78	290	306	TSENQGWGLGTNSSESR														Mascot
		1809.8	1809.94		0.142	78	290	306	TSENQGWGLGTNSSESR														Mascot
		2561.97	2561.91		-0.0561	-22	129	150	SESDQEDNDDINDNDWS														Mascot
									YGSEK
	4	Lysosomal Pro-X carboxypeptidase OS=Mus musculus						PCP_MOUSE		54991.3	6.31		3		32		0	26	76.879
		GN=Prcp PE=2 SV=2
		Peptide Information
		Calc. Mass		Obsrv. Mass	± da	± ppm	Start	End	Sequence					Ion	C. I. %		Modification					Rank	Result Type
							Seq.	Seq.						Score
		882.439	882.53		0.0915	104	306	312	EVCQYLK														Mascot
		1098.49	1098.41		-0.0808	-74	227	236	SGPYCSESIR				26		76.879								Mascot
		1098.49	1098.41		-0.0808	-74	227	236	SGPYCSESIR														Mascot
		1194.54	1194.65		0.1145	96	55	64	VDHFGFADMR														Mascot
		1194.54	1194.65		0.1145	96	55	64	VDHFGFADMR														Mascot
	5	Mirror-image polydactyly gene 1 protein homolog						MIPO1_MOUSE		31731.3	5.7		8		31		0
		OS=Mus musculus GN=Mipol1 PE=2 SV=1
		Peptide Information
		Calc. Mass		Obsrv. Mass	± da	± ppm	Start	End	Sequence					Ion	C. I. %		Modification					Rank	Result Type
							Seq.	Seq.						Score
		882.468	882.53		0.0625	71	151	158	DEAIAHVK														Mascot
		1122.5	1122.46		-0.0412	-37	134	142	ERDEAIMCR														Mascot
		1273.71	1273.77		0.0636	50	77	87	ELEILRASNTK														Mascot
		1554.64	1554.79		0.1462	94	37	51	DEGASAECSIVECGK								Carbamidomethyl (C)[8]						Mascot
		1554.78	1554.79		0.0067	4	229	241	DAALSQCKQLHQR								Carbamidomethyl (C)[7]						Mascot
		1710.88	1710.88		-0.001	-1	198	213	NGAVIVDTIYKTTGCR														Mascot
		1791.99	1791.81		-0.1746	-97	68	82	ETSVAYLQKELEILR														Mascot
		2351.12	2350.92		-0.206	-88	216	236	ITAEEMSAVLEERDAALS								Carbamidomethyl (C)[20]						Mascot
									QCK
	6	TBC1 domain family member 2B OS=Mus musculus						TBD2B_MOUSE		109881	5.74		12		30		0
		GN=Tbc1d2b PE=1 SV=2
		Peptide Information
		Calc. Mass		Obsrv. Mass	± da	± ppm	Start	End	Sequence					Ion	C. I. %		Modification					Rank	Result Type
							Seq.	Seq.						Score
		1106.62	1106.47		-0.1485	-134	803	811	VFRDLLSEK														Mascot
		1112.56	1112.42		-0.1442	-130	57	64	WFVFDSRR														Mascot
		1273.58	1273.77		0.1906	150	553	564	TPVCSEEQGPAR														Mascot
		1518.84	1518.87		0.0308	20	793	805	TLLGSQVDQRVFR														Mascot
		1518.84	1518.87		0.0308	20	793	805	TLLGSQVDQRVFR														Mascot
		1568.83	1568.8		-0.0319	-20	812	823	LPRLHTHFEQYK														Mascot
		1714.8	1714.9		0.0958	56	687	700	DSMEPDYFQTLLQK														Mascot
		1791.83	1791.81		-0.0198	-11	229	244	NSMSSFRPGRGHSESR														Mascot
		1809.93	1809.94		0.0115	6	874	888	EEEILKLQDSMSIFK														Mascot
		1809.93	1809.94		0.0115	6	874	888	EEEILKLQDSMSIFK														Mascot
		1817.03	1816.94		-0.0924	-51	902	917	KLISISFGDLNPFPLR														Mascot
		1954.04	1953.97		-0.0732	-37	537	552	LCQVESKYLILLQEMK								Oxidation (M)[15]						Mascot
		2474.18	2473.9		-0.274	-111	72	94	SPQDALPLGHLDIADACF														Mascot
									SYQGR
		3214.43	3214.16		-0.2707	-84	2	36	PGAGDGVEESCSGGEG								Carbamidomethyl (C)[11]						Mascot
									AVPGTGSEAGAVAGREP
									SR
	7	Trifunctional enzyme subunit alpha, mitochondrial						ECHA_MOUSE		82617.5	9.24		11		30		0
		OS=Mus musculus GN=Hadha PE=1 SV=1
		Peptide Information
		Calc. Mass		Obsrv. Mass	± da	± ppm	Start	End	Sequence					Ion	C. I. %		Modification					Rank	Result Type
							Seq.	Seq.						Score
		1013.47	1013.39		-0.0775	-76	541	549	DGPGFYTTR														Mascot
		1122.61	1122.46		-0.1469	-131	621	630	QMVSKGFLGR														Mascot
		1340.58	1340.74		0.1598	119	550	560	CLAPMMSEVMR								Carbamidomethyl (C)[1], Oxidation (M)[5]						Mascot
		1579.85	1579.64		-0.2161	-137	611	625	FGGGSVELLKQMVSK														Mascot
		1595.77	1595.62		-0.1513	-95	191	205	MVGVPAAFDMMLTGR														Mascot
		1620.89	1620.76		-0.1231	-76	506	519	MQLLEIITTDKTSK														Mascot
		1769.89	1769.76		-0.1346	-76	335	350	ESKALMGLYNGQVLCK								Oxidation (M)[6]						Mascot
		1810.01	1809.94		-0.0725	-40	214	230	KMGLVDQLVEPLGPGIK								Oxidation (M)[2]						Mascot
		1810.01	1809.94		-0.0725	-40	214	230	KMGLVDQLVEPLGPGIK								Oxidation (M)[2]						Mascot
		1916.98	1916.94		-0.0432	-23	441	457	ADMVIEAVFEDLGVKHK								Oxidation (M)[3]						Mascot
		2351.03	2350.92		-0.1128	-48	541	560	DGPGFYTTRCLAPMMSE								Carbamidomethyl (C)[10], Oxidation						Mascot
									VMR								(M)[14,15]
		3073.65	3074.05		0.3991	130	133	163	SPKPVVAAISGSCLGGGL														Mascot
									ELAIACQYRIATK
	8	Epidermal growth factor-like protein 6 OS=Mus						EGFL6_MOUSE		61480.2	8.71		10		30		0
		musculus GN=Egfl6 PE=1 SV=1
		Peptide Information
		Calc. Mass		Obsrv. Mass	± da	± ppm	Start	End	Sequence					Ion	C. I. %		Modification					Rank	Result Type
							Seq.	Seq.						Score
		1273.65	1273.77		0.1252	98	351	360	NEVEQERTLR														Mascot
		1515.75	1515.68		-0.0706	-47	154	168	CVCPSSGLRLGPNGR														Mascot
		1554.68	1554.79		0.1045	67	188	199	RCVNTFGSYYCK								Carbamidomethyl (C)[2,11]						Mascot
		1554.68	1554.79		0.1045	67	188	199	RCVNTFGSYYCK								Carbamidomethyl (C)[2,11]						Mascot
		1790.93	1790.81		-0.1207	-67	368	382	VNEAEDLDLVYVQRK														Mascot
		1801.75	1801.75		-0.0015	-1	410	423	QDREDDFDWHPADR														Mascot
		2211.17	2211		-0.1701	-77	503	521	IQLYQGIDTTKSVIFEAER														Mascot
		2351.08	2350.92		-0.1635	-70	390	409	HKDLNISVDCSFDLGVCD								Carbamidomethyl (C)[10]						Mascot
									WK
		2562.26	2561.91		-0.3545	-138	526	550	TGEIAVDGVLLVSGLCPD								Carbamidomethyl (C)[16]						Mascot
									DFLSVEG
		3074.3	3074.05		-0.2444	-79	213	238	YDCVDINECALNTHPCSP								Carbamidomethyl (C)[3,9,16]						Mascot
									HANCLNTR
		3230.4	3230.15		-0.2481	-77	212	238	RYDCVDINECALNTHPCS								Carbamidomethyl (C)[4,10,17]						Mascot
									PHANCLNTR
	9	Actin-binding LIM protein 1 OS=Mus musculus						ABLM1_MOUSE		96742.8	8.93		12		29		0
		GN=Ablim1 PE=1 SV=1
		Peptide Information
		Calc. Mass		Obsrv. Mass	± da	± ppm	Start	End	Sequence					Ion	C. I. %		Modification					Rank	Result Type
							Seq.	Seq.						Score
		1053.45	1053.6		0.1464	139	705	712	EEMEKESR								Oxidation (M)[3]						Mascot
		1363.64	1363.67		0.0289	21	245	254	QWHLGCFKCK								Carbamidomethyl (C)[6,9]						Mascot
		1595.81	1595.62		-0.1847	-116	595	607	HFHVPDQGINIYR														Mascot
		1604.76	1604.77		0.0103	6	784	797	MDRGVSMPNMLEPK														Mascot
		1620.75	1620.76		0.0103	6	784	797	MDRGVSMPNMLEPK								Oxidation (M)[1]						Mascot
		1710.73	1710.88		0.1515	89	203	218	DCLCQLCAQPMSSSPK														Mascot
		1714.69	1714.9		0.201	117	219	234	EASCSSNCAGCGRDIK								Carbamidomethyl (C)[4,8]						Mascot
		1780.96	1780.71		-0.241	-135	614	630	QHAALAAQSKASEDIIK														Mascot
		1801.97	1801.75		-0.2219	-123	694	709	LNSGLGQLILKEEMEK														Mascot
		1816.97	1816.94		-0.0295	-16	420	435	VDNEILDYKDLAAIPK														Mascot
		1817.97	1817.88		-0.0878	-48	694	709	LNSGLGQLILKEEMEK								Oxidation (M)[14]						Mascot
		1897.79	1897.71		-0.0826	-44	203	218	DCLCQLCAQPMSSSPK								Carbamidomethyl (C)[2,4,7], Oxidation						Mascot
																	(M)[11]
		1897.79	1897.71		-0.0826	-44	203	218	DCLCQLCAQPMSSSPK								Carbamidomethyl (C)[2,4,7], Oxidation						Mascot
																	(M)[11]
		2210.99	2211		0.01	5	122	140	CFTCKVCGCDLAQGGFFI								Carbamidomethyl (C)[1,4,7]						Mascot
									K
		2458.1	2457.91		-0.1931	-79	197	218	VTFNGRDCLCQLCAQPM								Carbamidomethyl (C)[8], Oxidation (M)[17]						Mascot
									SSSPK
		2474.19	2473.9		-0.2918	-118	721	744	YDSPLHSASHAPSSKTSS														Mascot
									LPGYGK
	10	LisH domain-containing protein ARMC9 OS=Mus						ARMC9_MOUSE		91864.2	6.45		11		29		0
		musculus GN=Armc9 PE=2 SV=1
		Peptide Information
		Calc. Mass		Obsrv. Mass	± da	± ppm	Start	End	Sequence					Ion	C. I. %		Modification					Rank	Result Type
							Seq.	Seq.						Score
		842.408	842.474		0.0667	79	30	36	TFSKECK														Mascot
		882.487	882.53		0.0438	50	225	231	AMTYLKR														Mascot
		1259.57	1259.53		-0.0475	-38	687	697	AMPVAHPDDYK								Oxidation (M)[2]						Mascot
		1273.75	1273.77		0.0219	17	335	344	AFLLQALRWR														Mascot
		1552.71	1552.71		0.0035	2	538	550	EEARAMGMEDILR								Oxidation (M)[6,8]						Mascot
		1554.77	1554.79		0.0217	14	261	273	MITPEYLQSVCVR								Oxidation (M)[1]						Mascot
		1554.77	1554.79		0.0217	14	261	273	MITPEYLQSVCVR								Oxidation (M)[1]						Mascot
		1595.79	1595.62		-0.169	-106	261	273	MITPEYLQSVCVR								Carbamidomethyl (C)[11]						Mascot
		1604.91	1604.77		-0.1356	-84	443	455	FSLRRPLQTAMIR								Oxidation (M)[11]						Mascot
		1626.82	1626.83		0.0079	5	638	652	KGPASVQWSGDEPLR														Mascot
		1790.95	1790.81		-0.1394	-78	555	569	EGNAEMIRQIEFIIK														Mascot
		1833.98	1833.87		-0.1085	-59	209	223	ELLQQLHQQLVEAER														Mascot
		1833.98	1833.87		-0.1085	-59	209	223	ELLQQLHQQLVEAER														Mascot
		3214.48	3214.16		-0.32	-100	698	727	EGKPGVTGCGTSSSFMD								Oxidation (M)[16]						Mascot
									HKPREWSPAGHQK
Gel Idx/Pos			2/A2						Instr./Gel Origin			BA2060/130513A							Process Status		Analysis Succeeded
Plate [#] Name			[1] 22987						Instrument Sample Name										Spectra		11
Rank		Protein Name						Accession No.		Protein MW	Protein		Pep.		Protein		Protein	Total Ion	Total Ion
											PI		Count		Score		Score	Score	C. I. %
																	C. I. %
	1	Keratin, type II cytoskeletal 7 OS=Mus musculus						K2C7_MOUSE		50678	5.67		22		679		100	510	100
		GN=Krt7 PE=1 SV=1
		Peptide Information
		Calc. Mass		Obsrv. Mass	± da	± ppm	Start	End	Sequence					Ion	C. I. %		Modification					Rank	Result Type
							Seq.	Seq.						Score
		827.43	827.4		-0.0297	-36	96	102	FASFIDK														Mascot
		906.468	906.433		-0.035	-39	105	111	FLEQQNK														Mascot
		932.468	932.438		-0.0299	-32	389	396	LLEGEESR														Mascot
		976.452	976.415		-0.037	-38	300	307	NEIAEMNR														Mascot
		992.447	992.414		-0.0321	-32	300	307	NEIAEMNR								Oxidation (M)[6]						Mascot
		1015.56	1015.52		-0.036	-35	117	124	WALLQEQK														Mascot
		1030.58	1030.53		-0.0483	-47	16	25	GAQVRLSSGR														Mascot
		1060.56	1060.52		-0.0406	-38	388	396	KLLEGEESR														Mascot
		1092.57	1092.53		-0.0378	-35	281	290	FETLQAQAGK														Mascot
		1104.58	1104.54		-0.0405	-37	47	58	SAYGGPVGAGIR				29		87.929								Mascot
		1104.58	1104.54		-0.0405	-37	47	58	SAYGGPVGAGIR														Mascot
		1117.64	1117.59		-0.0419	-37	134	143	IFEAQIAGLR				61		99.992								Mascot
		1117.64	1117.59		-0.0419	-37	134	143	IFEAQIAGLR														Mascot
		1192.64	1192.59		-0.0492	-41	32	42	SLYGLGSSRPR														Mascot
		1196.56	1196.52		-0.0409	-34	271	280	AEAEAWYQTK														Mascot
		1234.67	1234.62		-0.0492	-40	182	192	TAAENEFVLLK														Mascot
		1234.67	1234.62		-0.0492	-40	182	192	TAAENEFVLLK				58		99.985								Mascot
		1258.69	1258.64		-0.0469	-37	248	259	SLDLDGIIADVK														Mascot
		1277.71	1277.66		-0.054	-42	377	387	LALDIEIATYR														Mascot
		1357.71	1357.65		-0.0544	-40	144	155	QQLETLQLDGGR														Mascot
		1392.7	1392.65		-0.0542	-39	209	220	ADSLQDEINFLK														Mascot
		1816.92	1816.83		-0.0876	-48	326	342	LESSIAEAEEQGELAIK														Mascot
		2016.05	2015.94		-0.1067	-53	324	342	AKLESSIAEAEEQGELAIK														Mascot
		2110.07	2109.97		-0.1043	-49	420	441	LIFGGTMGSNALSFSGGP														Mascot
									GALR
		2110.07	2109.97		-0.1043	-49	420	441	LIFGGTMGSNALSFSGGP				74		100								Mascot
									GALR
		2126.07	2125.96		-0.1106	-52	420	441	LIFGGTMGSNALSFSGGP								Oxidation (M)[7]						Mascot
									GALR
		2663.46	2663.33		-0.1306	-49	59	82	EITINQSLLAPLSVDIDPTI														Mascot
									QQVR
		2663.46	2663.33		-0.1306	-49	59	82	EITINQSLLAPLSVDIDPTI				177		100								Mascot
									QQVR
		3003.46	3003.31		-0.1455	-48	221	247	TLHETELAELQSQISDTS														Mascot
									VVLSMDNSR
		3003.46	3003.31		-0.1455	-48	221	247	TLHETELAELQSQISDTS				110		100								Mascot
									VVLSMDNSR
		3019.45	3019.3		-0.1541	-51	221	247	TLHETELAELQSQISDTS								Oxidation (M)[23]						Mascot
									VVLSMDNSR
	2	Keratin, type II cytoskeletal 8 OS=Mus musculus						K2C8_MOUSE		54531.5	5.7		25		376		100	196	100
		GN=Krt8 PE=1 SV=4
		Peptide Information
		Calc. Mass		Obsrv. Mass	± da	± ppm	Start	End	Sequence					Ion	C. I. %		Modification					Rank	Result Type
							Seq.	Seq.						Score
		827.43	827.4		-0.0297	-36	108	114	FASFIDK														Mascot
		870.432	870.399		-0.0325	-37	33	40	ISSSSFSR														Mascot
		879.432	879.397		-0.0348	-40	24	32	SFTSGPGAR														Mascot
		906.468	906.433		-0.035	-39	117	123	FLEQQNK														Mascot
		913.437	913.404		-0.0332	-36	41	49	VGSSSSSFR														Mascot
		932.468	932.438		-0.0299	-32	400	407	LLEGEESR														Mascot
		1014.58	1014.54		-0.0454	-45	323	331	LQAEIEALK														Mascot
		1015.54	1015.52		-0.0206	-20	156	164	QLEALGQEK														Mascot
		1030.57	1030.53		-0.0411	-40	129	136	WSLLQQQK														Mascot
		1053.53	1053.5		-0.0367	-35	232	239	QIHEEEIR														Mascot
		1060.56	1060.52		-0.0406	-38	399	407	KLLEGEESR														Mascot
		1079.51	1079.47		-0.0407	-38	271	279	AQYEDIANR														Mascot
		1113.63	1113.58		-0.0449	-40	359	368	LAELEAALQR														Mascot
		1149.6	1149.55		-0.0456	-40	480	490	LVSESSDVVSK														Mascot
		1151.59	1151.55		-0.0449	-39	292	301	YEELQTLAGK														Mascot
		1253.68	1253.63		-0.053	-42	84	94	LEVDPNIQAVR														Mascot
		1307.72	1307.67		-0.0526	-40	388	398	LALDIEITTYR														Mascot
		1318.67	1318.61		-0.0536	-41	259	270	SLDMDGIIAEVR														Mascot
		1334.66	1334.61		-0.054	-40	259	270	SLDMDGIIAEVR								Oxidation (M)[4]						Mascot
		1344.68	1344.62		-0.0524	-39	335	347	ASLEAAIADAEQR				25		66.445								Mascot
		1344.68	1344.62		-0.0524	-39	335	347	ASLEAAIADAEQR														Mascot
		1352.68	1352.62		-0.0608	-45	193	203	TEMENEFVLIK														Mascot
		1368.67	1368.62		-0.056	-41	193	203	TEMENEFVLIK								Oxidation (M)[3]						Mascot
		1419.75	1419.69		-0.0563	-40	220	231	LEGLTDEINFLR				105		100								Mascot
		1419.75	1419.69		-0.0563	-40	220	231	LEGLTDEINFLR														Mascot
		1847.81	1847.72		-0.0883	-48	140	154	SNMDNMFESYINNLR				66		99.997								Mascot
		1847.81	1847.72		-0.0883	-48	140	154	SNMDNMFESYINNLR														Mascot
		1863.8	1863.7		-0.0954	-51	140	154	SNMDNMFESYINNLR								Oxidation (M)[3]						Mascot
		1879.79	1879.7		-0.0926	-49	140	154	SNMDNMFESYINNLR				17		0		Oxidation (M)[3,6]						Mascot
		1879.79	1879.7		-0.0926	-49	140	154	SNMDNMFESYINNLR								Oxidation (M)[3,6]						Mascot
		2034.06	2033.96		-0.0943	-46	165	182	LKLEAELGNMQGLVEDF														Mascot
									K
		2050.05	2049.96		-0.0962	-47	165	182	LKLEAELGNMQGLVEDF								Oxidation (M)[10]						Mascot
									K
		2109.01	2108.91		-0.1023	-49	240	258	ELQSQISDTSVVLSMDNS														Mascot
									R
		2125.01	2124.9		-0.1077	-51	240	258	ELQSQISDTSVVLSMDNS								Oxidation (M)[15]						Mascot
									R
		3059.62	3059.46		-0.1562	-51	50	83	GSMGTGVGLGGFGGAG														Mascot
									VGGITAVTVNQSLLSPLK
		3075.61	3075.46		-0.1507	-49	50	83	GSMGTGVGLGGFGGAG								Oxidation (M)[3]						Mascot
									VGGITAVTVNQSLLSPLK
	3	Keratin, type II cytoskeletal 74 OS=Mus musculus						K2C74_MOUSE		54712.3	5.51		7		77		99.968	58	99.985
		GN=Krt74 PE=2 SV=1
		Peptide Information
		Calc. Mass		Obsrv. Mass	± da	± ppm	Start	End	Sequence					Ion	C. I. %		Modification					Rank	Result Type
							Seq.	Seq.						Score
		827.43	827.4		-0.0297	-36	117	123	FASFIDK														Mascot
		939.421	939.457		0.0358	38	2	10	ASCHTAGHR														Mascot
		992.472	992.414		-0.0573	-58	322	329	SEMLELDR														Mascot
		1234.67	1234.62		-0.0492	-40	204	214	TAAENEFVLLK														Mascot
		1234.67	1234.62		-0.0492	-40	204	214	TAAENEFVLLK				58		99.985								Mascot
		1368.72	1368.62		-0.1003	-73	112	123	ALNDKFASFIDK														Mascot
		1863.87	1863.7		-0.1642	-88	343	358	KQCSNLEMAIADAEQR								Carbamidomethyl (C)[3]						Mascot
		1879.86	1879.7		-0.1613	-86	343	358	KQCSNLEMAIADAEQR								Carbamidomethyl (C)[3], Oxidation (M)[8]						Mascot
		1879.86	1879.7		-0.1613	-86	343	358	KQCSNLEMAIADAEQR								Carbamidomethyl (C)[3], Oxidation (M)[8]						Mascot
		2034.16	2033.96		-0.196	-96	86	103	SLLAPLNVELDPEIQKVR														Mascot
	4	Keratin, type II cytoskeletal 71 OS=Mus musculus						K2C71_MOUSE		57346.9	6.6		5		64		99.397	58	99.985
		GN=Krt71 PE=1 SV=1
		Peptide Information
		Calc. Mass		Obsrv. Mass	± da	± ppm	Start	End	Sequence					Ion	C. I. %		Modification					Rank	Result Type
							Seq.	Seq.						Score
		827.43	827.4		-0.0297	-36	142	148	FASFIDK														Mascot
		932.48	932.438		-0.0412	-44	384	392	GDSALKDAR														Mascot
		1132.61	1132.55		-0.062	-55	328	337	FQELQLAAGR														Mascot
		1234.67	1234.62		-0.0492	-40	229	239	TAAENEFVLLK														Mascot
		1234.67	1234.62		-0.0492	-40	229	239	TAAENEFVLLK				58		99.985								Mascot
		1318.7	1318.61		-0.0827	-63	344	354	NTKNEITELTR														Mascot
	5	MAP7 domain-containing protein 3 OS=Mus musculus						MA7D3_MOUSE		98169.7	9.44		16		46		56.317
		GN=Map7d3 PE=2 SV=1
		Peptide Information
		Calc. Mass		Obsrv. Mass	± da	± ppm	Start	End	Sequence					Ion	C. I. %		Modification					Rank	Result Type
							Seq.	Seq.						Score
		842.408	842.478		0.0705	84	739	745	YSMIQGK								Oxidation (M)[3]						Mascot
		875.483	875.404		-0.0793	-91	566	572	LQKEETK														Mascot
		879.493	879.397		-0.0964	-110	93	99	AKLQYEK														Mascot
		939.501	939.457		-0.0435	-46	100	106	QLEEKHR														Mascot
		1014.52	1014.54		0.0161	16	313	321	VPTDENIAR														Mascot
		1015.58	1015.52		-0.0571	-56	85	92	QLLEKEQK														Mascot
		1030.6	1030.53		-0.0734	-71	139	147	AVVSRTLER														Mascot
		1132.58	1132.55		-0.0355	-31	303	312	EDASQKVDIK														Mascot
		1277.68	1277.66		-0.021	-16	292	302	LQTMDDISKVK														Mascot
		1307.68	1307.67		-0.0162	-12	95	104	LQYEKQLEEK														Mascot
		1334.61	1334.61		0.0009	1	280	291	LEESSEADAEVR														Mascot
		1340.62	1340.62		0.0045	3	619	630	AELQKGDSAMMK								Oxidation (M)[10,11]						Mascot
		1357.69	1357.65		-0.0342	-25	446	456	KQPLCHIPCYR														Mascot
		1609.77	1609.72		-0.0547	-34	641	652	EQENILQHWQER														Mascot
		2033.96	2033.96		-0.0011	-1	188	205	LHPRGDMQHVDNTPGM														Mascot
									TK
		2049.96	2049.96		-0.0029	-1	188	205	LHPRGDMQHVDNTPGM								Oxidation (M)[7]						Mascot
									TK
		2126.22	2125.96		-0.2627	-124	501	520	ITPVQNVLYVPNSLGVIAT														Mascot
									K
	6	Gasdermin-A3 OS=Mus musculus GN=Gsdma3 PE=1						GSDA3_MOUSE		51987.4	5.53		6		38		0	20	0
		SV=1
		Peptide Information
		Calc. Mass		Obsrv. Mass	± da	± ppm	Start	End	Sequence					Ion	C. I. %		Modification					Rank	Result Type
							Seq.	Seq.						Score
		1234.58	1234.62		0.0412	33	259	268	LIGEMHEDFK								Oxidation (M)[5]						Mascot
		1234.58	1234.62		0.0412	33	259	268	LIGEMHEDFK								Oxidation (M)[5]						Mascot
		1344.74	1344.62		-0.1127	-84	32	41	HFRPFCLVLR								Carbamidomethyl (C)[6]						Mascot
		1344.74	1344.62		-0.1127	-84	32	41	HFRPFCLVLR								Carbamidomethyl (C)[6]						Mascot
		1392.62	1392.65		0.0285	20	424	435	SGPQYAWDPDTR														Mascot
		1419.67	1419.69		0.0229	16	134	145	LSADHSFLNEMR				20		0								Mascot
		1419.67	1419.69		0.0229	16	134	145	LSADHSFLNEMR														Mascot
		1997.11	1996.89		-0.224	-112	83	100	NMLDVQVQGLVEVPKTV														Mascot
									K
		3337.61	3337.57		-0.0403	-12	53	82	YVRTDYTLLDLLEPGSSP														Mascot
									SDLTDSGNFSFK
	7	Methyltransferase-like protein 4 OS=Mus musculus						METL4_MOUSE		53271.8	5.98		5		37		0	24	61.296
		GN=Mettl4 PE=2 SV=1
		Peptide Information
		Calc. Mass		Obsrv. Mass	± da	± ppm	Start	End	Sequence					Ion	C. I. %		Modification					Rank	Result Type
							Seq.	Seq.						Score
		932.505	932.438		-0.0662	-71	123	131	QEVSVSVGK														Mascot
		1060.6	1060.52		-0.077	-73	123	132	QEVSVSVGKK														Mascot
		1234.66	1234.62		-0.0428	-35	374	383	KPYECLVLGR								Carbamidomethyl (C)[5]						Mascot
		1234.66	1234.62		-0.0428	-35	374	383	KPYECLVLGR				24		61.296		Carbamidomethyl (C)[5]						Mascot
		2125.98	2125.96		-0.02	-9	135	152	RCIAFNQGELDAMEYHT														Mascot
									K
		2141.97	2141.94		-0.0315	-15	135	152	RCIAFNQGELDAMEYHT								Oxidation (M)[13]						Mascot
									K
		3003.54	3003.31		-0.2276	-76	358	383	ITNSGEFVFPLDSPHKKP								Carbamidomethyl (C)[21]						Mascot
									YECLVLGR
		3003.54	3003.31		-0.2276	-76	358	383	ITNSGEFVFPLDSPHKKP								Carbamidomethyl (C)[21]						Mascot
									YECLVLGR
	8	Coiled-coil-helix-coiled-coil-helix domain-containing						CHCH3_MOUSE		26318.2	8.56		8		37		0
		protein 3, mitochondrial OS=Mus musculus GN=C
		Peptide Information
		Calc. Mass		Obsrv. Mass	± da	± ppm	Start	End	Sequence					Ion	C. I. %		Modification					Rank	Result Type
							Seq.	Seq.						Score
		913.449	913.404		-0.0444	-49	77	83	KESEHQR														Mascot
		1053.49	1053.5		0.0074	7	36	45	MKESSPSGSK								Oxidation (M)[1]						Mascot
		1149.55	1149.55		0.0047	4	38	48	ESSPSGSKSQR														Mascot
		1258.65	1258.64		-0.0077	-6	94	104	ERAAANEQLTR														Mascot
		1368.69	1368.62		-0.0752	-55	137	147	QDAFYKEQLAR														Mascot
		1863.94	1863.7		-0.2401	-129	9	24	RVTFEADENENITVVK														Mascot
		2034.05	2033.96		-0.0869	-43	10	27	VTFEADENENITVVKGIR														Mascot
		2663.21	2663.33		0.1184	44	196	219	QNTQQTLSCSALASQYM														Mascot
									HCVNHAK
		2663.21	2663.33		0.1184	44	196	219	QNTQQTLSCSALASQYM														Mascot
									HCVNHAK
	9	F-box/WD repeat-containing protein 1A OS=Mus						FBW1A_MOUSE		68878.4	8.19		13		36		0
		musculus GN=Btrc PE=1 SV=2
		Peptide Information
		Calc. Mass		Obsrv. Mass	± da	± ppm	Start	End	Sequence					Ion	C. I. %		Modification					Rank	Result Type
							Seq.	Seq.						Score
		932.535	932.438		-0.0961	-103	228	234	LIERMVR								Oxidation (M)[5]						Mascot
		1060.52	1060.52		0.0022	2	296	304	IHCRSETSK														Mascot
		1079.58	1079.47		-0.107	-99	467	475	RGIACLQYR														Mascot
		1117.54	1117.59		0.0526	47	296	304	IHCRSETSK								Carbamidomethyl (C)[3]						Mascot
		1117.54	1117.59		0.0526	47	296	304	IHCRSETSK								Carbamidomethyl (C)[3]						Mascot
		1132.6	1132.55		-0.0507	-45	322	330	DNTIKIWDK														Mascot
		1149.61	1149.55		-0.0517	-45	291	299	HSLQRIHCR														Mascot
		1192.58	1192.59		0.0096	8	427	437	AAVNVVDFDDK														Mascot
		1234.66	1234.62		-0.0452	-37	355	366	VIITGSSDSTVR														Mascot
		1234.66	1234.62		-0.0452	-37	355	366	VIITGSSDSTVR														Mascot
		1258.55	1258.64		0.094	75	58	68	EDCNNGEPPRK														Mascot
		1392.64	1392.65		0.0065	5	490	500	LWDIECGACLR								Carbamidomethyl (C)[6,9]						Mascot
		1609.85	1609.72		-0.1308	-81	501	513	VLEGHEELVRCIR								Carbamidomethyl (C)[11]						Mascot
		1863.84	1863.7		-0.1383	-74	300	315	SETSKGVYCLQYDDQK														Mascot
		1879.9	1879.7		-0.2018	-107	22	38	SLWLGCSSLADSMPSLR								Carbamidomethyl (C)[6]						Mascot
		1879.9	1879.7		-0.2018	-107	22	38	SLWLGCSSLADSMPSLR								Carbamidomethyl (C)[6]						Mascot
		2780.23	2780.3		0.0647	23	15	38	FMCSMPRSLWLGCSSLA								Carbamidomethyl (C)[3], Oxidation						Mascot
									DSMPSLR								(M)[2,5,20]
	10	Methylmalonic aciduria type A homolog, mitochondrial						MMAA_MOUSE		45903.2	9.45		9		35		0
		OS=Mus musculus GN=Mmaa PE=2 SV=1
		Peptide Information
		Calc. Mass		Obsrv. Mass	± da	± ppm	Start	End	Sequence					Ion	C. I. %		Modification					Rank	Result Type
							Seq.	Seq.						Score
		906.504	906.433		-0.0714	-79	52	59	VLLSDGFR														Mascot
		939.526	939.457		-0.0686	-73	143	153	VGLSGPPGAGK														Mascot
		976.55	976.415		-0.135	-138	61	69	TLCVQATLK														Mascot
		1015.52	1015.52		-0.0029	-3	384	391	EQIPLMER														Mascot
		1060.59	1060.52		-0.0672	-63	134	142	NQGKPLTFR														Mascot
		1132.65	1132.55		-0.1018	-90	60	69	RTLCVQATLK														Mascot
		1277.72	1277.66		-0.0652	-51	298	308	RIQAEYVSALK														Mascot
		2016.01	2015.94		-0.0639	-32	61	78	TLCVQATLKDHTEGLSDK								Carbamidomethyl (C)[3]						Mascot
		2109.04	2108.91		-0.1287	-61	200	219	DMNAYIRPSPTSGTLGG								Oxidation (M)[2]						Mascot
									VTR
Gel Idx/Pos			3/A3						Instr./Gel Origin			BA2060/130513A							Process Status		Analysis Succeeded
Plate [#] Name			[1] 22987						Instrument Sample Name										Spectra		11
Rank		Protein Name						Accession No.		Protein MW	Protein		Pep.		Protein		Protein	Total Ion	Total Ion
											PI		Count		Score		Score	Score	C. I. %
																	C. I. %
	1	Actin, cytoplasmic 2 OS=Mus musculus GN=Actg1						ACTG_MOUSE		41765.8	5.31		13		296		100	221	100
		PE=1 SV=1
		Peptide Information
		Calc. Mass		Obsrv. Mass	± da	± ppm	Start	End	Sequence					Ion	C. I. %		Modification					Rank	Result Type
							Seq.	Seq.						Score
		976.448	976.415		-0.0336	-34	19	28	AGFAGDDAPR														Mascot
		1132.53	1132.48		-0.0437	-39	197	206	GYSFTTTAER														Mascot
		1198.71	1198.66		-0.0467	-39	29	39	AVFPSIVGRPR														Mascot
		1402.8	1402.66		-0.1421	-101	316	328	EITALAPSTMKIK														Mascot
		1515.75	1515.69		-0.0634	-42	85	95	IWHHTFYNELR				49		99.879								Mascot
		1515.75	1515.69		-0.0634	-42	85	95	IWHHTFYNELR														Mascot
		1790.89	1790.81		-0.0819	-46	239	254	SYELPDGQVITIGNER														Mascot
		1790.89	1790.81		-0.0819	-46	239	254	SYELPDGQVITIGNER				105		100								Mascot
		1954.06	1953.97		-0.0985	-50	96	113	VAPEEHPVLLTEAPLNPK														Mascot
		2215.07	2214.96		-0.1079	-49	292	312	DLYANTVLSGGTTMYPGI														Mascot
									ADR
		2215.07	2214.96		-0.1079	-49	292	312	DLYANTVLSGGTTMYPGI				68		99.999								Mascot
									ADR
		2231.06	2230.96		-0.1076	-48	292	312	DLYANTVLSGGTTMYPGI								Oxidation (M)[14]						Mascot
									ADR
		2550.17	2550.04		-0.1352	-53	216	238	LCYVALDFEQEMATAAS								Carbamidomethyl (C)[2]						Mascot
									SSSLEK
		2730.43	2730.15		-0.282	-103	336	359	KYSVWIGGSILASLSTFQ														Mascot
									QMWISK
		2750.29	2750.2		-0.0896	-33	214	238	EKLCYVALDFEQEMATA														Mascot
									ASSSSLEK
		3183.61	3183.44		-0.17	-53	148	177	TTGIVMDSGDGVTHTVPI														Mascot
									YEGYALPHAILR
		3206.43	3206.22		-0.2119	-66	257	284	CPEALFQPSFLGMESCGI								Carbamidomethyl (C)[1], Oxidation (M)[13,27]						Mascot
									HETTFNSIMK
		3231.46	3231.28		-0.1795	-56	257	284	CPEALFQPSFLGMESCGI								Carbamidomethyl (C)[1,16]						Mascot
									HETTFNSIMK
	2	Heterogeneous nuclear ribonucleoprotein F OS=Mus						HNRPF_MOUSE		45700.9	5.31		6		224		100	204	100
		musculus GN=Hnrnpf PE=1 SV=3
		Peptide Information
		Calc. Mass		Obsrv. Mass	± da	± ppm	Start	End	Sequence					Ion	C. I. %		Modification					Rank	Result Type
							Seq.	Seq.						Score
		1148.62	1148.54		-0.0872	-76	115	124	LRGLPFGCTK								Carbamidomethyl (C)[8]						Mascot
		1616.68	1616.61		-0.07	-43	263	275	DLSYCLSGMYDHR								Carbamidomethyl (C)[5]						Mascot
		1630.72	1630.65		-0.0744	-46	99	114	HSGPNSADSANDGFVR														Mascot
		1867.94	1867.85		-0.0918	-49	151	167	ITGEAFVQFASQELAEK														Mascot
		1996.98	1996.88		-0.0951	-48	300	316	ATENDIYNFFSPLNPVR														Mascot
		1996.98	1996.88		-0.0951	-48	300	316	ATENDIYNFFSPLNPVR				105		100								Mascot
		3147.35	3147.18		-0.1736	-55	233	262	SGAYSAGYGGYEEYSGL														Mascot
									SDGYGFTTDLFGR
		3147.35	3147.18		-0.1736	-55	233	262	SGAYSAGYGGYEEYSGL				99		100								Mascot
									SDGYGFTTDLFGR
	3	Keratin, type I cytoskeletal 18 OS=Mus musculus						K1C18_MOUSE		47509.2	5.22		19		207		100	71	100
		GN=Krt18 PE=1 SV=5
		Peptide Information
		Calc. Mass		Obsrv. Mass	± da	± ppm	Start	End	Sequence					Ion	C. I. %		Modification					Rank	Result Type
							Seq.	Seq.						Score
		807.399	807.366		-0.0332	-41	152	158	LAADDFR														Mascot
		952.431	952.393		-0.0384	-40	118	124	DWGHYFK														Mascot
		1041.61	1041.57		-0.0359	-34	143	151	IVLQIDNAR														Mascot
		1076.5	1076.46		-0.0412	-38	7	15	STTFSTNYR														Mascot
		1148.58	1148.54		-0.0421	-37	284	293	DAETTLTELR														Mascot
		1240.63	1240.58		-0.0436	-35	169	179	QSVESDIHGLR														Mascot
		1292.72	1292.67		-0.0512	-40	364	374	VKLEAEIATYR														Mascot
		1305.65	1305.6		-0.0528	-40	131	142	AQIFANSVDNAR														Mascot
		1419.75	1419.69		-0.0572	-40	352	363	QAQEYEALLNIK														Mascot
		1736.9	1736.81		-0.0896	-52	241	255	IMADIRAQYEALAQK								Oxidation (M)[2]						Mascot
		1785.87	1785.79		-0.0829	-46	308	323	NQNINLENSLGDVEAR														Mascot
		1961.01	1960.82		-0.1929	-98	347	363	AEGQRQAQEYEALLNIK														Mascot
		2049.01	2048.92		-0.0871	-43	52	73	SVWGGSVGSAGLAGMG														Mascot
									GIQTEK
		2065	2064.92		-0.083	-40	52	73	SVWGGSVGSAGLAGMG								Oxidation (M)[15]						Mascot
									GIQTEK
		2177.18	2177.07		-0.1101	-51	190	207	LQLETEIEALKEELLFMK														Mascot
		2193.17	2193.06		-0.1141	-52	190	207	LQLETEIEALKEELLFMK								Oxidation (M)[17]						Mascot
		2380.23	2380.11		-0.1191	-50	326	346	AQMEQLNGVLLHLESEL				71		100								Mascot
									AQTR
		2380.23	2380.11		-0.1191	-50	326	346	AQMEQLNGVLLHLESEL														Mascot
									AQTR
		2396.22	2396.1		-0.124	-52	326	346	AQMEQLNGVLLHLESEL								Oxidation (M)[3]						Mascot
									AQTR
		2750.35	2750.2		-0.1477	-54	209	234	NHEEEVQGLEAQIASSGL														Mascot
									TVEVDAPK
		2756.26	2756.15		-0.1045	-38	376	400	LLEDGEDFSLNDALDSSN														Mascot
									SMQTVQK
		3183.47	3183.44		-0.0237	-7	52	82	SVWGGSVGSAGLAGMG								Oxidation (M)[15,25]						Mascot
									GIQTEKETMQDLNDR
		3231.5	3231.28		-0.2136	-66	376	404	LLEDGEDFSLNDALDSSN								Oxidation (M)[20]						Mascot
									SMQTVQKTTTR
	4	Actin, alpha cardiac muscle 1 OS=Mus musculus						ACTC_MOUSE		41991.9	5.23		9		194		100	153	100
		GN=Actc1 PE=1 SV=1
		Peptide Information
		Calc. Mass		Obsrv. Mass	± da	± ppm	Start	End	Sequence					Ion	C. I. %		Modification					Rank	Result Type
							Seq.	Seq.						Score
		976.448	976.415		-0.0336	-34	21	30	AGFAGDDAPR														Mascot
		1198.71	1198.66		-0.0467	-39	31	41	AVFPSIVGRPR														Mascot
		1402.8	1402.66		-0.1421	-101	318	330	EITALAPSTMKIK														Mascot
		1515.75	1515.69		-0.0634	-42	87	97	IWHHTFYNELR				49		99.879								Mascot
		1515.75	1515.69		-0.0634	-42	87	97	IWHHTFYNELR														Mascot
		1790.89	1790.81		-0.0819	-46	241	256	SYELPDGQVITIGNER														Mascot
		1790.89	1790.81		-0.0819	-46	241	256	SYELPDGQVITIGNER				105		100								Mascot
		1960.91	1960.82		-0.0951	-48	71	86	YPIEHGIITNWDDMEK														Mascot
		1976.91	1976.82		-0.0851	-43	71	86	YPIEHGIITNWDDMEK								Oxidation (M)[14]						Mascot
		2172.91	2173.11		0.1968	91	1	20	MCDDEETTALVCDNGSG								Carbamidomethyl (C)[2], Oxidation (M)[1]						Mascot
									LVK
		2730.43	2730.15		-0.282	-103	338	361	KYSVWIGGSILASLSTFQ														Mascot
									QMWISK
		3147.45	3147.18		-0.2717	-86	259	286	CPETLFQPSFIGMESAGI								Oxidation (M)[13]						Mascot
									HETTYNSIMK
		3147.45	3147.18		-0.2717	-86	259	286	CPETLFQPSFIGMESAGI								Oxidation (M)[13]						Mascot
									HETTYNSIMK
	5	Actin, alpha skeletal muscle OS=Mus musculus						ACTS_MOUSE		42023.9	5.23		8		186		100	153	100
		GN=Acta1 PE=1 SV=1
		Peptide Information
		Calc. Mass		Obsrv. Mass	± da	± ppm	Start	End	Sequence					Ion	C. I. %		Modification					Rank	Result Type
							Seq.	Seq.						Score
		976.448	976.415		-0.0336	-34	21	30	AGFAGDDAPR														Mascot
		1198.71	1198.66		-0.0467	-39	31	41	AVFPSIVGRPR														Mascot
		1402.8	1402.66		-0.1421	-101	318	330	EITALAPSTMKIK														Mascot
		1515.75	1515.69		-0.0634	-42	87	97	IWHHTFYNELR				49		99.879								Mascot
		1515.75	1515.69		-0.0634	-42	87	97	IWHHTFYNELR														Mascot
		1790.89	1790.81		-0.0819	-46	241	256	SYELPDGQVITIGNER														Mascot
		1790.89	1790.81		-0.0819	-46	241	256	SYELPDGQVITIGNER				105		100								Mascot
		1960.91	1960.82		-0.0951	-48	71	86	YPIEHGIITNWDDMEK														Mascot
		1976.91	1976.82		-0.0851	-43	71	86	YPIEHGIITNWDDMEK								Oxidation (M)[14]						Mascot
		2172.91	2173.11		0.1968	91	1	20	MCDEDETTALVCDNGSG								Carbamidomethyl (C)[2], Oxidation (M)[1]						Mascot
									LVK
		3147.45	3147.18		-0.2717	-86	259	286	CPETLFQPSFIGMESAGI								Oxidation (M)[13]						Mascot
									HETTYNSIMK
		3147.45	3147.18		-0.2717	-86	259	286	CPETLFQPSFIGMESAGI								Oxidation (M)[13]						Mascot
									HETTYNSIMK
	6	Eukaryotic translation initiation factor 3 subunit F						EIF3F_MOUSE		37960.3	5.33		8		165		100	128	100
		OS=Mus musculus GN=Eif3f PE=1 SV=2
		Peptide Information
		Calc. Mass		Obsrv. Mass	± da	± ppm	Start	End	Sequence					Ion	C. I. %		Modification					Rank	Result Type
							Seq.	Seq.						Score
		1080.46	1080.42		-0.0424	-39	243	250	YAYYDTER														Mascot
		1250.66	1250.59		-0.0667	-53	219	230	AYVSTLMGVPGR														Mascot
		1657.89	1657.82		-0.0702	-42	266	282	VIGLSSDLQQVGGASAR														Mascot
		1711.94	1711.86		-0.0755	-44	98	112	LHPVILASIVDSYER				70		100								Mascot
		1711.94	1711.86		-0.0755	-44	98	112	LHPVILASIVDSYER														Mascot
		1868.04	1867.85		-0.187	-100	98	113	LHPVILASIVDSYERR														Mascot
		1955.01	1954.96		-0.0529	-27	197	214	EAPNPIHLTVDTGLQHGR														Mascot
		3206.4	3206.22		-0.1858	-58	131	158	HSVEVTNCFSVPHNESE								Carbamidomethyl (C)[8]						Mascot
									DEVAVDMEFAK
		3499.73	3499.53		-0.2002	-57	167	196	VSPNELILGWYATGHDIT														Mascot
									EHSVLIHEYYSR
		3499.73	3499.53		-0.2002	-57	167	196	VSPNELILGWYATGHDIT				58		99.987								Mascot
									EHSVLIHEYYSR
	7	Actin, aortic smooth muscle OS=Mus musculus						ACTA_MOUSE		41981.8	5.23		9		144		100	105	100
		GN=Acta2 PE=1 SV=1
		Peptide Information
		Calc. Mass		Obsrv. Mass	± da	± ppm	Start	End	Sequence					Ion	C. I. %		Modification					Rank	Result Type
							Seq.	Seq.						Score
		976.448	976.415		-0.0336	-34	21	30	AGFAGDDAPR														Mascot
		1198.71	1198.66		-0.0467	-39	31	41	AVFPSIVGRPR														Mascot
		1402.8	1402.66		-0.1421	-101	318	330	EITALAPSTMKIK														Mascot
		1501.73	1501.67		-0.0636	-42	87	97	IWHHSFYNELR														Mascot
		1790.89	1790.81		-0.0819	-46	241	256	SYELPDGQVITIGNER														Mascot
		1790.89	1790.81		-0.0819	-46	241	256	SYELPDGQVITIGNER				105		100								Mascot
		1960.91	1960.82		-0.0951	-48	71	86	YPIEHGIITNWDDMEK														Mascot
		1976.91	1976.82		-0.0851	-43	71	86	YPIEHGIITNWDDMEK								Oxidation (M)[14]						Mascot
		2176.85	2177.07		0.217	100	1	20	MCEEEDSTALVCDNGSG								Carbamidomethyl (C)[2], Oxidation (M)[1]						Mascot
									LCK
		2730.43	2730.15		-0.282	-103	338	361	KYSVWIGGSILASLSTFQ														Mascot
									QMWISK
		3147.45	3147.18		-0.2717	-86	259	286	CPETLFQPSFIGMESAGI								Oxidation (M)[13]						Mascot
									HETTYNSIMK
		3147.45	3147.18		-0.2717	-86	259	286	CPETLFQPSFIGMESAGI								Oxidation (M)[13]						Mascot
									HETTYNSIMK
	8	Actin, gamma-enteric smooth muscle OS=Mus						ACTH_MOUSE		41849.8	5.31		7		132		100	105	100
		musculus GN=Actg2 PE=2 SV=1
		Peptide Information
		Calc. Mass		Obsrv. Mass	± da	± ppm	Start	End	Sequence					Ion	C. I. %		Modification					Rank	Result Type
							Seq.	Seq.						Score
		976.448	976.415		-0.0336	-34	20	29	AGFAGDDAPR														Mascot
		1198.71	1198.66		-0.0467	-39	30	40	AVFPSIVGRPR														Mascot
		1402.8	1402.66		-0.1421	-101	317	329	EITALAPSTMKIK														Mascot
		1501.73	1501.67		-0.0636	-42	86	96	IWHHSFYNELR														Mascot
		1790.89	1790.81		-0.0819	-46	240	255	SYELPDGQVITIGNER														Mascot
		1790.89	1790.81		-0.0819	-46	240	255	SYELPDGQVITIGNER				105		100								Mascot
		1960.91	1960.82		-0.0951	-48	70	85	YPIEHGIITNWDDMEK														Mascot
		1976.91	1976.82		-0.0851	-43	70	85	YPIEHGIITNWDDMEK								Oxidation (M)[14]						Mascot
		3147.31	3147.18		-0.1367	-43	1	29	MCEEETTALVCDNGSGL								Carbamidomethyl (C)[2,11,18], Oxidation						Mascot
									CKAGFAGDDAPR								(M)[1]
		3147.31	3147.18		-0.1367	-43	1	29	MCEEETTALVCDNGSGL								Carbamidomethyl (C)[2,11,18], Oxidation						Mascot
									CKAGFAGDDAPR								(M)[1]
	9	Beta-actin-like protein 2 OS=Mus musculus GN=Actbl2						ACTBL_MOUSE		41977	5.3		5		120		100	105	100
		PE=1 SV=1
		Peptide Information
		Calc. Mass		Obsrv. Mass	± da	± ppm	Start	End	Sequence					Ion	C. I. %		Modification					Rank	Result Type
							Seq.	Seq.						Score
		1790.89	1790.81		-0.0819	-46	240	255	SYELPDGQVITIGNER														Mascot
		1790.89	1790.81		-0.0819	-46	240	255	SYELPDGQVITIGNER				105		100								Mascot
		1954.06	1953.97		-0.0987	-51	97	114	VAPDEHPILLTEAPLNPK														Mascot
		1996.9	1996.88		-0.0213	-11	1	19	MVDDELTALVVDNGSGM														Mascot
									CK
		1996.9	1996.88		-0.0213	-11	1	19	MVDDELTALVVDNGSGM														Mascot
									CK
		2730.43	2730.15		-0.282	-103	337	360	KYSVWIGGSILASLSTFQ														Mascot
									QMWISK
		3183.61	3183.44		-0.17	-53	149	178	TTGIVMDSGDGVTHTVPI														Mascot
									YEGYALPHAILR
	10	Heterogeneous nuclear ribonucleoprotein H OS=Mus						HNRH1_MOUSE		49168.4	5.89		3		112		100	105	100
		musculus GN=Hnrnph1 PE=1 SV=3
		Peptide Information
		Calc. Mass		Obsrv. Mass	± da	± ppm	Start	End	Sequence					Ion	C. I. %		Modification					Rank	Result Type
							Seq.	Seq.						Score
		1711.85	1711.86		0.0117	7	1	16	MMLGAEGGEGFVVKVR								Oxidation (M)[1,2]						Mascot
		1711.85	1711.86		0.0117	7	1	16	MMLGAEGGEGFVVKVR								Oxidation (M)[1,2]						Mascot
		1953.95	1953.97		0.0133	7	99	116	HTGPNSPDTANDGFVRL														Mascot
									R
		1996.98	1996.88		-0.0951	-48	300	316	ATENDIYNFFSPLNPVR														Mascot
		1996.98	1996.88		-0.0951	-48	300	316	ATENDIYNFFSPLNPVR				105		100								Mascot
Gel Idx/Pos			4/A4						Instr./Gel Origin			BA2060/130513A								Process Status		Analysis Succeeded
Plate [#] Name			[1] 22987						Instrument Sample Name											Spectra		11
Rank		Protein Name						Accession No.		Protein MW		Protein		Pep.		Protein		Protein	Total Ion	Total Ion
												PI		Count		Score		Score	Score	C. I. %
																		C. I. %
	1	fibrinogen, alpha polypeptide isoform 2 precursor [Mus						gi|33563252		61288	7.16			22		595		100	448	100
		musculus]
		Peptide Information
		Calc. Mass		Obsrv. Mass	± da	± ppm	Start	End	Sequence						Ion	C. I. %		Modification					Rank	Result Type
							Seq.	Seq.							Score
		802.405	802.375		-0.0304	-38	415	422	TVTGPDGR															Mascot
		938.476	938.441		-0.0353	-38	109	115	NIMEYLR															Mascot
		954.471	954.437		-0.0348	-36	109	115	NIMEYLR									Oxidation (M)[3]						Mascot
		975.493	975.447		-0.046	-47	260	267	MELERPGK									Oxidation (M)[1]						Mascot
		1026.5	1026.46		-0.038	-37	91	98	NSLFDFQR					52		82.534								Mascot
		1026.5	1026.46		-0.038	-37	91	98	NSLFDFQR															Mascot
		1100.63	1100.59		-0.0397	-36	169	177	RLEVDIDIK															Mascot
		1107.54	1107.5		-0.0419	-38	26	36	GEFLSEGGGVR															Mascot
		1312.65	1312.6		-0.0525	-40	240	250	SQLQEAPPEWK															Mascot
		1355.74	1355.69		-0.0513	-38	150	161	AQQIQALQSNVR					52		80.493								Mascot
		1355.74	1355.69		-0.0513	-38	150	161	AQQIQALQSNVR															Mascot
		1389.71	1389.65		-0.0606	-44	227	239	MSPVPDLVPGSFK									Oxidation (M)[1]						Mascot
		1390.69	1390.67		-0.02	-14	394	406	EKVTSSGTSTTHR															Mascot
		1447.7	1447.67		-0.0278	-19	260	272	MELERPGKDGGSR									Oxidation (M)[1]						Mascot
		1473.7	1473.64		-0.0602	-41	192	203	EINLQDYEGHQK															Mascot
		1492.7	1492.64		-0.0603	-40	73	85	GLIDEANQDFTNR															Mascot
		1492.7	1492.64		-0.0603	-40	73	85	GLIDEANQDFTNR					83		99.984								Mascot
		1923.72	1923.63		-0.093	-48	50	64	DSDWPFCSDDDWNHK									Carbamidomethyl (C)[7]						Mascot
		2014.01	2013.88		-0.1283	-64	240	256	SQLQEAPPEWKALTEMR															Mascot
		2239.12	2239.02		-0.0947	-42	6	25	VTCLILSVASTVWTTDTE									Carbamidomethyl (C)[3]						Mascot
									DK
		2289.11	2289		-0.1118	-49	461	480	HPDLSGFFDNHFGLISPN															Mascot
									FK
		2347.02	2346.9		-0.1199	-51	116	136	GDFANANNFDNTYGQVS															Mascot
									EDLR
		2347.02	2346.9		-0.1199	-51	116	136	GDFANANNFDNTYGQVS					155		100								Mascot
									EDLR
		2503.12	2503		-0.1279	-51	116	137	GDFANANNFDNTYGQVS					14		0								Mascot
									EDLRR
		2503.12	2503		-0.1279	-51	116	137	GDFANANNFDNTYGQVS															Mascot
									EDLRR
		2745.2	2745.06		-0.1436	-52	296	323	AENPTNPGPGGSGYWR															Mascot
									PGNSGSGSDGNR
		2816.29	2816.13		-0.1518	-54	486	511	THSDSDILTNIEDPSSHVP															Mascot
									EFSSSSK
		3543.52	3543.33		-0.1909	-54	428	460	EVITSDDGSDCGDATELD									Carbamidomethyl (C)[11]						Mascot
									ISHSFSGSLDELSER
		3543.52	3543.33		-0.1909	-54	428	460	EVITSDDGSDCGDATELD					106		100		Carbamidomethyl (C)[11]						Mascot
									ISHSFSGSLDELSER
	2	fibrinogen, alpha polypeptide, isoform CRA_b [Mus						gi|148683477		63056.9	6.95			21		587		100	448	100
		musculus]
		Peptide Information
		Calc. Mass		Obsrv. Mass	± da	± ppm	Start	End	Sequence						Ion	C. I. %		Modification					Rank	Result Type
							Seq.	Seq.							Score
		802.405	802.375		-0.0304	-38	432	439	TVTGPDGR															Mascot
		938.476	938.441		-0.0353	-38	126	132	NIMEYLR															Mascot
		954.471	954.437		-0.0348	-36	126	132	NIMEYLR									Oxidation (M)[3]						Mascot
		975.493	975.447		-0.046	-47	277	284	MELERPGK									Oxidation (M)[1]						Mascot
		1026.5	1026.46		-0.038	-37	108	115	NSLFDFQR					52		82.534								Mascot
		1026.5	1026.46		-0.038	-37	108	115	NSLFDFQR															Mascot
		1100.63	1100.59		-0.0397	-36	186	194	RLEVDIDIK															Mascot
		1107.54	1107.5		-0.0419	-38	43	53	GEFLSEGGGVR															Mascot
		1312.65	1312.6		-0.0525	-40	257	267	SQLQEAPPEWK															Mascot
		1355.74	1355.69		-0.0513	-38	167	178	AQQIQALQSNVR					52		80.493								Mascot
		1355.74	1355.69		-0.0513	-38	167	178	AQQIQALQSNVR															Mascot
		1389.71	1389.65		-0.0606	-44	244	256	MSPVPDLVPGSFK									Oxidation (M)[1]						Mascot
		1390.69	1390.67		-0.02	-14	411	423	EKVTSSGTSTTHR															Mascot
		1447.7	1447.67		-0.0278	-19	277	289	MELERPGKDGGSR									Oxidation (M)[1]						Mascot
		1473.7	1473.64		-0.0602	-41	209	220	EINLQDYEGHQK															Mascot
		1492.7	1492.64		-0.0603	-40	90	102	GLIDEANQDFTNR															Mascot
		1492.7	1492.64		-0.0603	-40	90	102	GLIDEANQDFTNR					83		99.984								Mascot
		1923.72	1923.63		-0.093	-48	67	81	DSDWPFCSDDDWNHK									Carbamidomethyl (C)[7]						Mascot
		2014.01	2013.88		-0.1283	-64	257	273	SQLQEAPPEWKALTEMR															Mascot
		2289.11	2289		-0.1118	-49	478	497	HPDLSGFFDNHFGLISPN															Mascot
									FK
		2347.02	2346.9		-0.1199	-51	133	153	GDFANANNFDNTYGQVS															Mascot
									EDLR
		2347.02	2346.9		-0.1199	-51	133	153	GDFANANNFDNTYGQVS					155		100								Mascot
									EDLR
		2503.12	2503		-0.1279	-51	133	154	GDFANANNFDNTYGQVS					14		0								Mascot
									EDLRR
		2503.12	2503		-0.1279	-51	133	154	GDFANANNFDNTYGQVS															Mascot
									EDLRR
		2745.2	2745.06		-0.1436	-52	313	340	AENPTNPGPGGSGYWR															Mascot
									PGNSGSGSDGNR
		2816.29	2816.13		-0.1518	-54	503	528	THSDSDILTNIEDPSSHVP															Mascot
									EFSSSSK
		3543.52	3543.33		-0.1909	-54	445	477	EVITSDDGSDCGDATELD									Carbamidomethyl (C)[11]						Mascot
									ISHSFSGSLDELSER
		3543.52	3543.33		-0.1909	-54	445	477	EVITSDDGSDCGDATELD					106		100		Carbamidomethyl (C)[11]						Mascot
									ISHSFSGSLDELSER
	3	fibrinogen, alpha polypeptide isoform 1 precursor [Mus						gi|167555029		87375.3	5.77			23		577		100	448	100
		musculus]
		Peptide Information
		Calc. Mass		Obsrv. Mass	± da	± ppm	Start	End	Sequence						Ion	C. I. %		Modification					Rank	Result Type
							Seq.	Seq.							Score
		802.405	802.375		-0.0304	-38	415	422	TVTGPDGR															Mascot
		938.476	938.441		-0.0353	-38	109	115	NIMEYLR															Mascot
		954.471	954.437		-0.0348	-36	109	115	NIMEYLR									Oxidation (M)[3]						Mascot
		975.493	975.447		-0.046	-47	260	267	MELERPGK									Oxidation (M)[1]						Mascot
		1026.5	1026.46		-0.038	-37	91	98	NSLFDFQR					52		82.534								Mascot
		1026.5	1026.46		-0.038	-37	91	98	NSLFDFQR															Mascot
		1100.63	1100.59		-0.0397	-36	169	177	RLEVDIDIK															Mascot
		1107.54	1107.5		-0.0419	-38	26	36	GEFLSEGGGVR															Mascot
		1312.65	1312.6		-0.0525	-40	240	250	SQLQEAPPEWK															Mascot
		1355.74	1355.69		-0.0513	-38	150	161	AQQIQALQSNVR					52		80.493								Mascot
		1355.74	1355.69		-0.0513	-38	150	161	AQQIQALQSNVR															Mascot
		1389.71	1389.65		-0.0606	-44	227	239	MSPVPDLVPGSFK									Oxidation (M)[1]						Mascot
		1390.69	1390.67		-0.02	-14	394	406	EKVTSSGTSTTHR															Mascot
		1447.7	1447.67		-0.0278	-19	260	272	MELERPGKDGGSR									Oxidation (M)[1]						Mascot
		1473.7	1473.64		-0.0602	-41	192	203	EINLQDYEGHQK															Mascot
		1492.7	1492.64		-0.0603	-40	73	85	GLIDEANQDFTNR															Mascot
		1492.7	1492.64		-0.0603	-40	73	85	GLIDEANQDFTNR					83		99.984								Mascot
		1923.72	1923.63		-0.093	-48	50	64	DSDWPFCSDDDWNHK									Carbamidomethyl (C)[7]						Mascot
		2014.01	2013.88		-0.1283	-64	240	256	SQLQEAPPEWKALTEMR															Mascot
		2239.12	2239.02		-0.0947	-42	6	25	VTCLILSVASTVWTTDTE									Carbamidomethyl (C)[3]						Mascot
									DK
		2289.11	2289		-0.1118	-49	461	480	HPDLSGFFDNHFGLISPN															Mascot
									FK
		2347.02	2346.9		-0.1199	-51	116	136	GDFANANNFDNTYGQVS															Mascot
									EDLR
		2347.02	2346.9		-0.1199	-51	116	136	GDFANANNFDNTYGQVS					155		100								Mascot
									EDLR
		2503.12	2503		-0.1279	-51	116	137	GDFANANNFDNTYGQVS					14		0								Mascot
									EDLRR
		2503.12	2503		-0.1279	-51	116	137	GDFANANNFDNTYGQVS															Mascot
									EDLRR
		2745.2	2745.06		-0.1436	-52	296	323	AENPTNPGPGGSGYWR															Mascot
									PGNSGSGSDGNR
		2816.29	2816.13		-0.1518	-54	486	511	THSDSDILTNIEDPSSHVP															Mascot
									EFSSSSK
		3337.45	3337.58		0.1211	36	683	713	GTAGDALVQGSVEEGTE									Oxidation (M)[24]						Mascot
									YTSHSNMQFSTFDR
		3543.52	3543.33		-0.1909	-54	428	460	EVITSDDGSDCGDATELD									Carbamidomethyl (C)[11]						Mascot
									ISHSFSGSLDELSER
		3543.52	3543.33		-0.1909	-54	428	460	EVITSDDGSDCGDATELD					106		100		Carbamidomethyl (C)[11]						Mascot
									ISHSFSGSLDELSER
	4	fibrinogen, alpha polypeptide, isoform CRA_a [Mus						gi|148683476		87345.3	5.77			22		568		100	448	100
		musculus]
		Peptide Information
		Calc. Mass		Obsrv. Mass	± da	± ppm	Start	End	Sequence						Ion	C. I. %		Modification					Rank	Result Type
							Seq.	Seq.							Score
		802.405	802.375		-0.0304	-38	415	422	TVTGPDGR															Mascot
		938.476	938.441		-0.0353	-38	109	115	NIMEYLR															Mascot
		954.471	954.437		-0.0348	-36	109	115	NIMEYLR									Oxidation (M)[3]						Mascot
		975.493	975.447		-0.046	-47	260	267	MELERPGK									Oxidation (M)[1]						Mascot
		1026.5	1026.46		-0.038	-37	91	98	NSLFDFQR					52		82.534								Mascot
		1026.5	1026.46		-0.038	-37	91	98	NSLFDFQR															Mascot
		1100.63	1100.59		-0.0397	-36	169	177	RLEVDIDIK															Mascot
		1107.54	1107.5		-0.0419	-38	26	36	GEFLSEGGGVR															Mascot
		1312.65	1312.6		-0.0525	-40	240	250	SQLQEAPPEWK															Mascot
		1355.74	1355.69		-0.0513	-38	150	161	AQQIQALQSNVR					52		80.493								Mascot
		1355.74	1355.69		-0.0513	-38	150	161	AQQIQALQSNVR															Mascot
		1389.71	1389.65		-0.0606	-44	227	239	MSPVPDLVPGSFK									Oxidation (M)[1]						Mascot
		1390.69	1390.67		-0.02	-14	394	406	EKVTSSGTSTTHR															Mascot
		1447.7	1447.67		-0.0278	-19	260	272	MELERPGKDGGSR									Oxidation (M)[1]						Mascot
		1473.7	1473.64		-0.0602	-41	192	203	EINLQDYEGHQK															Mascot
		1492.7	1492.64		-0.0603	-40	73	85	GLIDEANQDFTNR															Mascot
		1492.7	1492.64		-0.0603	-40	73	85	GLIDEANQDFTNR					83		99.984								Mascot
		1923.72	1923.63		-0.093	-48	50	64	DSDWPFCSDDDWNHK									Carbamidomethyl (C)[7]						Mascot
		2014.01	2013.88		-0.1283	-64	240	256	SQLQEAPPEWKALTEMR															Mascot
		2289.11	2289		-0.1118	-49	461	480	HPDLSGFFDNHFGLISPN															Mascot
									FK
		2347.02	2346.9		-0.1199	-51	116	136	GDFANANNFDNTYGQVS															Mascot
									EDLR
		2347.02	2346.9		-0.1199	-51	116	136	GDFANANNFDNTYGQVS					155		100								Mascot
									EDLR
		2503.12	2503		-0.1279	-51	116	137	GDFANANNFDNTYGQVS					14		0								Mascot
									EDLRR
		2503.12	2503		-0.1279	-51	116	137	GDFANANNFDNTYGQVS															Mascot
									EDLRR
		2745.2	2745.06		-0.1436	-52	296	323	AENPTNPGPGGSGYWR															Mascot
									PGNSGSGSDGNR
		2816.29	2816.13		-0.1518	-54	486	511	THSDSDILTNIEDPSSHVP															Mascot
									EFSSSSK
		3337.45	3337.58		0.1211	36	683	713	GTAGDALVQGSVEEGTE									Oxidation (M)[24]						Mascot
									YTSHSNMQFSTFDR
		3543.52	3543.33		-0.1909	-54	428	460	EVITSDDGSDCGDATELD									Carbamidomethyl (C)[11]						Mascot
									ISHSFSGSLDELSER
		3543.52	3543.33		-0.1909	-54	428	460	EVITSDDGSDCGDATELD					106		100		Carbamidomethyl (C)[11]						Mascot
									ISHSFSGSLDELSER
	5	fibrinogen A-alpha-chain [Mus musculus]						gi|1304148		36428.5	6.02			11		164		100	106	100
		Peptide Information
		Calc. Mass		Obsrv. Mass	± da	± ppm	Start	End	Sequence						Ion	C. I. %		Modification					Rank	Result Type
							Seq.	Seq.							Score
		802.405	802.375		-0.0304	-38	236	243	TVTGPDGR															Mascot
		975.493	975.447		-0.046	-47	81	88	MELERPGK									Oxidation (M)[1]						Mascot
		1389.71	1389.65		-0.0606	-44	48	60	MSPVPDLVPGSFK									Oxidation (M)[1]						Mascot
		1390.69	1390.67		-0.02	-14	215	227	EKVTSSGTSTTHR															Mascot
		1447.7	1447.67		-0.0278	-19	81	93	MELERPGKDGGSR									Oxidation (M)[1]						Mascot
		1473.7	1473.64		-0.0602	-41	13	24	EINLQDYEGHQK															Mascot
		2013.97	2013.88		-0.0919	-46	61	77	SQPQEAPPEWKALTEMR									Oxidation (M)[16]						Mascot
		2289.11	2289		-0.1118	-49	282	301	HPDLSGFFDNHFGLISPN															Mascot
									FK
		2745.2	2745.06		-0.1436	-52	117	144	AENPTNPGPGGSGYWR															Mascot
									PGNSGSGSDGNR
		2816.29	2816.13		-0.1518	-54	307	332	THSDSDILTNIEDPSSHVP															Mascot
									EFSSSSK
		3543.52	3543.33		-0.1909	-54	249	281	EVITSDDGSDCGDATELD									Carbamidomethyl (C)[11]						Mascot
									ISHSFSGSLDELSER
		3543.52	3543.33		-0.1909	-54	249	281	EVITSDDGSDCGDATELD					106		100		Carbamidomethyl (C)[11]						Mascot
									ISHSFSGSLDELSER
	6	fibrinogen alpha chain precursor - rat						gi|71824		60648.5	6.56			8		98		99.87	83	99.984
		Peptide Information
		Calc. Mass	Calc. Mass	Obsrv. Mass	Obsrv. Mass	± da	± da	± ppm	± ppm	Start	End	Sequence	Sequence		Ion	C. I. %	C. I. %	Modification	Modification				Rank	Rank	Result Type	Result Type
							Seq.	Seq.							Score
		938.447	938.441		-0.0061	-7	183	191	GSCSRSVSR															Mascot
		954.471	954.437		-0.0348	-36	109	115	NIMEYLR									Oxidation (M)[3]						Mascot
		975.493	975.447		-0.046	-47	260	267	MELERPGK									Oxidation (M)[1]						Mascot
		1100.63	1100.59		-0.0397	-36	169	177	RLEVDIDIK															Mascot
		1389.71	1389.65		-0.0606	-44	227	239	MSPVPDLVPGSFK									Oxidation (M)[1]						Mascot
		1390.69	1390.67		-0.0209	-15	257	267	QMRMELERPGK									Oxidation (M)[2]						Mascot
		1492.7	1492.64		-0.0603	-40	73	85	GLIDEANQDFTNR															Mascot
		1492.7	1492.64		-0.0603	-40	73	85	GLIDEANQDFTNR					83		99.984								Mascot
		1776.91	1776.84		-0.0715	-40	197	211	DYEGQQKQLEQVIAK															Mascot
	7	fibrinogen alpha chain isoform 2 precursor [Rattus						gi|144922622		60467.7	7.11			8		98		99.857	83	99.984
		norvegicus]
		Peptide Information
		Calc. Mass		Obsrv. Mass	± da	± ppm	Start	End	Sequence						Ion	C. I. %		Modification					Rank	Result Type
							Seq.	Seq.							Score
		938.447	938.441		-0.0061	-7	183	191	GSCSRSVSR															Mascot
		954.471	954.437		-0.0348	-36	109	115	NIMEYLR									Oxidation (M)[3]						Mascot
		975.493	975.447		-0.046	-47	260	267	MELERPGK									Oxidation (M)[1]						Mascot
		1100.63	1100.59		-0.0397	-36	169	177	RLEVDIDIK															Mascot
		1389.71	1389.65		-0.0606	-44	227	239	MSPVPDLVPGSFK									Oxidation (M)[1]						Mascot
		1390.69	1390.67		-0.0209	-15	257	267	QMRMELERPGK									Oxidation (M)[2]						Mascot
		1492.7	1492.64		-0.0603	-40	73	85	GLIDEANQDFTNR															Mascot
		1492.7	1492.64		-0.0603	-40	73	85	GLIDEANQDFTNR					83		99.984								Mascot
		1776.91	1776.84		-0.0715	-40	197	211	DYEGQQKQLEQVIAK															Mascot
	8	fibrinogen alpha chain isoform 1 precursor [Rattus						gi|56797757		86602.9	5.52			9		98		99.854	83	99.984
		norvegicus]
		Peptide Information
		Calc. Mass		Obsrv. Mass	± da	± ppm	Start	End	Sequence						Ion	C. I. %		Modification					Rank	Result Type
							Seq.	Seq.							Score
		938.447	938.441		-0.0061	-7	183	191	GSCSRSVSR															Mascot
		954.471	954.437		-0.0348	-36	109	115	NIMEYLR									Oxidation (M)[3]						Mascot
		975.493	975.447		-0.046	-47	260	267	MELERPGK									Oxidation (M)[1]						Mascot
		1100.63	1100.59		-0.0397	-36	169	177	RLEVDIDIK															Mascot
		1107.59	1107.5		-0.0897	-81	764	773	GADYSLRAVR															Mascot
		1389.71	1389.65		-0.0606	-44	227	239	MSPVPDLVPGSFK									Oxidation (M)[1]						Mascot
		1390.69	1390.67		-0.0209	-15	257	267	QMRMELERPGK									Oxidation (M)[2]						Mascot
		1492.7	1492.64		-0.0603	-40	73	85	GLIDEANQDFTNR															Mascot
		1492.7	1492.64		-0.0603	-40	73	85	GLIDEANQDFTNR					83		99.984								Mascot
		1776.91	1776.84		-0.0715	-40	197	211	DYEGQQKQLEQVIAK															Mascot
	9	RecName: Full=Fibrinogen alpha chain; Contains:						gi|1706800		86631.9	5.51			8		90		99.215	83	99.984
		RecName: Full=Fibrinopeptide A; Contains: RecName:
		Peptide Information
		Calc. Mass		Obsrv. Mass	± da	± ppm	Start	End	Sequence						Ion	C. I. %		Modification					Rank	Result Type
							Seq.	Seq.							Score
		938.447	938.441		-0.0061	-7	183	191	GSCSRSVSR															Mascot
		954.471	954.437		-0.0348	-36	109	115	NIMEYLR									Oxidation (M)[3]						Mascot
		975.493	975.447		-0.046	-47	260	267	MELERPGK									Oxidation (M)[1]						Mascot
		1100.63	1100.59		-0.0397	-36	169	177	RLEVDIDIK															Mascot
		1389.71	1389.65		-0.0606	-44	227	239	MSPVPDLVPGSFK									Oxidation (M)[1]						Mascot
		1390.69	1390.67		-0.0209	-15	257	267	QMRMELERPGK									Oxidation (M)[2]						Mascot
		1492.7	1492.64		-0.0603	-40	73	85	GLIDEANQDFTNR															Mascot
		1492.7	1492.64		-0.0603	-40	73	85	GLIDEANQDFTNR					83		99.984								Mascot
		1776.91	1776.84		-0.0715	-40	197	211	DYEGQQKQLEQVIAK															Mascot
	10	ABC transporter ATP-binding protein [Streptococcus						gi|225869163		51072.1	6.92			7		68		0	47	38.597
		equi subsp. zooepidemicus]
		Peptide Information
		Calc. Mass		Obsrv. Mass	± da	± ppm	Start	End	Sequence						Ion	C. I. %		Modification					Rank	Result Type
							Seq.	Seq.							Score
		938.542	938.441		-0.1006	-107	193	200	TIIVAEHR															Mascot
		975.512	975.447		-0.0651	-67	359	366	ELNLGHHR															Mascot
		1147.64	1147.57		-0.069	-60	398	408	VMIAASLLSDK															Mascot
		1265.73	1265.52		-0.2123	-168	189	200	AAGKTIIVAEHR															Mascot
		1312.68	1312.6		-0.075	-57	6	15	QLQFSYTNRR															Mascot
		1355.71	1355.69		-0.019	-14	4	14	AKQLQFSYTNR					47		38.597								Mascot
		1355.71	1355.69		-0.019	-14	4	14	AKQLQFSYTNR															Mascot
		2745.38	2745.06		-0.3206	-117	441	464	VVIVISHDEELLDQACDSI															Mascot
									YQLSR
Gel Idx/Pos			5/A5						Instr./Gel Origin			BA2060/130513A							Process Status		Analysis Succeeded
Plate [#] Name			[1] 22987						Instrument Sample Name										Spectra		11
Rank		Protein Name						Accession No.		Protein MW	Protein		Pep.		Protein		Protein	Total Ion	Total Ion
											PI		Count		Score		Score	Score	C. I. %
																	C. I. %
	1	NADH dehydrogenase [ubiquinone] flavoprotein 1,						NDUV1_MOUSE		50801.7	8.51		15		201		100	117	100
		mitochondrial OS=Mus musculus GN=Ndufv1 PE=1
		SV=1
		Peptide Information
		Calc. Mass		Obsrv. Mass	± da	± ppm	Start	End	Sequence					Ion	C. I. %		Modification					Rank	Result Type
							Seq.	Seq.						Score
		869.488	869.449		-0.0386	-44	153	159	AAYIYIR														Mascot
		983.531	983.489		-0.0418	-42	41	48	IFTNLYGR														Mascot
		983.531	983.489		-0.0418	-42	41	48	IFTNLYGR				28		83.219								Mascot
		1055.51	1055.46		-0.0446	-42	258	267	GGTWFAGFGR				24		54.1								Mascot
		1055.51	1055.46		-0.0446	-42	258	267	GGTWFAGFGR														Mascot
		1059.56	1059.51		-0.0497	-47	138	147	LVEGCLVGGR								Carbamidomethyl (C)[5]						Mascot
		1198.6	1198.54		-0.0547	-46	441	449	HFRPELEDR														Mascot
		1549.76	1549.68		-0.0748	-48	99	111	WSFMNKPSDGRPK														Mascot
		1565.75	1565.67		-0.0808	-52	99	111	WSFMNKPSDGRPK								Oxidation (M)[4]						Mascot
		1594.74	1594.79		0.0515	32	112	126	YLVVNADEGEPGTCK														Mascot
		1636.95	1636.79		-0.1529	-93	1	15	MLAARHFLGGLVPVR														Mascot
		1710.84	1710.76		-0.0853	-50	160	174	GEFYNEASNLQVAIR														Mascot
		1710.84	1710.76		-0.0853	-50	160	174	GEFYNEASNLQVAIR				65		99.997								Mascot
		1763.77	1763.68		-0.0905	-51	185	199	NACGSDYDFDVFVVR								Carbamidomethyl (C)[3]						Mascot
		1786.9	1786.8		-0.0932	-52	402	417	GDARPAEIDSLWEISK														Mascot
		2067.99	2067.89		-0.1018	-49	200	219	GAGAYICGEETALIESIEG								Carbamidomethyl (C)[7]						Mascot
									K
		2462.26	2462.12		-0.1381	-56	418	440	QIEGHTICALGDGAAWPV								Carbamidomethyl (C)[8]						Mascot
									QGLIR
		2614.4	2614.22		-0.1812	-69	303	329	HAGGVTGGWDNLLAVIP														Mascot
									GGSSTPLIPK
		3399.74	3399.53		-0.2153	-63	225	256	LKPPFPADVGVFGCPTTV								Carbamidomethyl (C)[14,31]						Mascot
									ANVETVAVSPTICR
	2	Aspartyl aminopeptidase OS=Mus musculus						DNPEP_MOUSE		52173.8	6.82		12		90		99.998	31	91.03
		GN=Dnpep PE=2 SV=2
		Peptide Information
		Calc. Mass		Obsrv. Mass	± da	± ppm	Start	End	Sequence					Ion	C. I. %		Modification					Rank	Result Type
							Seq.	Seq.						Score
		804.473	804.434		-0.0384	-48	40	46	LLQAGFR														Mascot
		1197.72	1197.67		-0.0529	-44	162	171	IPHLAIHLQR														Mascot
		1285.66	1285.6		-0.06	-47	458	468	GFFELFPSVSR				29		86.297								Mascot
		1285.66	1285.6		-0.06	-47	458	468	GFFELFPSVSR														Mascot
		1385.66	1385.6		-0.0609	-44	26	37	SPSPFHVVAECR								Carbamidomethyl (C)[11]						Mascot
		1396.67	1396.61		-0.0617	-44	200	213	GTPEPGPLGATDER														Mascot
		1416.66	1416.58		-0.0796	-56	50	61	ETEGWDIVPENK														Mascot
		1636.88	1636.79		-0.09	-55	427	441	VLDLGSPQLAMHSIR														Mascot
		1710.92	1710.76		-0.1615	-94	391	406	EVAGQVGVPLQDLMVR														Mascot
		1710.92	1710.76		-0.1615	-94	391	406	EVAGQVGVPLQDLMVR														Mascot
		1726.92	1726.82		-0.0907	-53	391	406	EVAGQVGVPLQDLMVR								Oxidation (M)[14]						Mascot
		1786.89	1786.8		-0.0819	-46	47	61	ELKETEGWDIVPENK														Mascot
		2729.27	2729.11		-0.1646	-60	107	130	SQVGYHQVGVETYGGGI														Mascot
									WSTWFDR
		2729.27	2729.11		-0.1646	-60	107	130	SQVGYHQVGVETYGGGI				2		0								Mascot
									WSTWFDR
		2890.36	2890.19		-0.1726	-60	261	286	LDNLHSCFCALQALIDSC								Carbamidomethyl (C)[7,9,18]						Mascot
									ASPASLAR
		3066.53	3066.35		-0.185	-60	292	319	MVTLYDNEEVGSESAQG														Mascot
									AQSLLTELILR
	3	Tryptophan--tRNA ligase, cytoplasmic OS=Mus						SYWC_MOUSE		54323.1	6.44		10		89		99.998	52	99.935
		musculus GN=Wars PE=1 SV=2
		Peptide Information
		Calc. Mass		Obsrv. Mass	± da	± ppm	Start	End	Sequence					Ion	C. I. %		Modification					Rank	Result Type
							Seq.	Seq.						Score
		1144.62	1144.56		-0.053	-46	158	166	KPFYLYTGR														Mascot
		1385.66	1385.6		-0.0595	-43	423	435	DYTSGAMLTGELK														Mascot
		1416.65	1416.58		-0.0618	-44	269	281	GIFGFTDSDCIGK								Carbamidomethyl (C)[10]						Mascot
		1421.67	1421.6		-0.0654	-46	84	95	ASEDFVDPWTVR				17		0								Mascot
		1421.67	1421.6		-0.0654	-46	84	95	ASEDFVDPWTVR														Mascot
		1817.03	1816.93		-0.0975	-54	437	452	TLIDVLQPLIAEHQAR														Mascot
		1817.03	1816.93		-0.0975	-54	437	452	TLIDVLQPLIAEHQAR				36		97.07								Mascot
		1894.97	1894.86		-0.1058	-56	282	299	ISFPAVQAAPSFSNSFPK														Mascot
		2068.07	2067.89		-0.18	-87	167	185	GPSSEAMHLGHLVPFIFT														Mascot
									K
		2157.99	2157.87		-0.1219	-56	236	253	TFIFSDLEYMGQSPGFYR														Mascot
		2173.99	2173.87		-0.1216	-56	236	253	TFIFSDLEYMGQSPGFYR								Oxidation (M)[10]						Mascot
		2225.04	2224.96		-0.0718	-32	305	322	TDIQCLIPCAIDQDPYFR								Carbamidomethyl (C)[5,9]						Mascot
		2614.26	2614.22		-0.0471	-18	236	257	TFIFSDLEYMGQSPGFYR								Oxidation (M)[10]						Mascot
									NVVK
	4	Aldehyde dehydrogenase, mitochondrial OS=Mus						ALDH2_MOUSE		56501.8	7.53		8		68		99.724	43	99.457
		musculus GN=Aldh2 PE=1 SV=1
		Peptide Information
		Calc. Mass		Obsrv. Mass	± da	± ppm	Start	End	Sequence					Ion	C. I. %		Modification					Rank	Result Type
							Seq.	Seq.						Score
		804.385	804.434		0.0496	62	378	385	SGQQEGAK														Mascot
		1132.59	1132.54		-0.046	-41	87	96	AAFQLGSPWR														Mascot
		1385.78	1385.6		-0.1799	-130	198	211	LGPALATGNVVVMK								Oxidation (M)[13]						Mascot
		1419.76	1419.68		-0.0704	-50	417	428	EEIFGPVMQILK								Oxidation (M)[8]						Mascot
		1470.76	1470.69		-0.0774	-53	397	409	GYFIQPTVFGDVK														Mascot
		1531.74	1531.67		-0.0718	-47	162	174	TIPIDGDFFSYTR														Mascot
		1599.79	1599.71		-0.0847	-53	495	508	ELGEYGLQAYTEVK														Mascot
		1774.83	1774.74		-0.0917	-52	327	340	TFVQENVYDEFVER														Mascot
		1774.83	1774.74		-0.0917	-52	327	340	TFVQENVYDEFVER				43		99.457								Mascot
	5	Protein NipSnap homolog 1 OS=Mus musculus						NIPS1_MOUSE		33342	9.48		9		45		47.481
		GN=Nipsnap1 PE=1 SV=1
		Peptide Information
		Calc. Mass		Obsrv. Mass	± da	± ppm	Start	End	Sequence					Ion	C. I. %		Modification					Rank	Result Type
							Seq.	Seq.						Score
		983.422	983.489		0.0673	68	38	45	DSEGSWFR														Mascot
		983.422	983.489		0.0673	68	38	45	DSEGSWFR														Mascot
		1132.55	1132.54		-0.0056	-5	244	252	EETRNAAWR														Mascot
		1197.67	1197.67		-0.0053	-4	46	55	SLFVHKVDPR														Mascot
		1445.77	1445.62		-0.1537	-106	1	13	MAPRLCIISAAAR								Carbamidomethyl (C)[6], Oxidation (M)[1]						Mascot
		1549.65	1549.68		0.035	23	128	141	FSGGYPALMDCMNK								Oxidation (M)[9]						Mascot
		1565.64	1565.67		0.0288	18	128	141	FSGGYPALMDCMNK								Oxidation (M)[9,12]						Mascot
		1710.85	1710.76		-0.0894	-52	255	268	GWDENVYYTVPLVR														Mascot
		1710.85	1710.76		-0.0894	-52	255	268	GWDENVYYTVPLVR														Mascot
		1774.83	1774.74		-0.096	-54	128	143	FSGGYPALMDCMNKLK														Mascot
		1774.83	1774.74		-0.096	-54	128	143	FSGGYPALMDCMNKLK														Mascot
		2174.11	2173.87		-0.2456	-113	163	179	RNQLLLEFSFWNEPQPR														Mascot
		2729.4	2729.11		-0.2871	-105	74	97	IQFHNVKPECLDAYNSLT														Mascot
									EAVLPK
		2729.4	2729.11		-0.2871	-105	74	97	IQFHNVKPECLDAYNSLT														Mascot
									EAVLPK
	6	Kelch repeat and BTB domain-containing protein 8						KBTB8_MOUSE		68615.9	5.85		11		39		0
		OS=Mus musculus GN=Kbtbd8 PE=2 SV=1
		Peptide Information
		Calc. Mass		Obsrv. Mass	± da	± ppm	Start	End	Sequence					Ion	C. I. %		Modification					Rank	Result Type
							Seq.	Seq.						Score
		842.39	842.475		0.0852	101	383	389	LVYCCGK								Carbamidomethyl (C)[4]						Mascot
		1055.57	1055.46		-0.1056	-100	315	323	LCKPPNDLR														Mascot
		1055.57	1055.46		-0.1056	-100	315	323	LCKPPNDLR														Mascot
		1243.6	1243.6		0.0032	3	379	389	IGCKLVYCCGK								Carbamidomethyl (C)[3]						Mascot
		1243.6	1243.6		0.0032	3	379	389	IGCKLVYCCGK								Carbamidomethyl (C)[3]						Mascot
		1385.67	1385.6		-0.0636	-46	242	252	FPLMEDTFIEK								Oxidation (M)[4]						Mascot
		1416.67	1416.58		-0.0829	-59	77	89	SMFTSGLTESTQK														Mascot
		1540.79	1540.7		-0.0868	-56	494	506	VFTVEAYDIELNK														Mascot
		1549.73	1549.68		-0.049	-32	383	396	LVYCCGKMYAIGGR								Oxidation (M)[8]						Mascot
		1816.87	1816.93		0.056	31	77	92	SMFTSGLTESTQKEVR								Oxidation (M)[2]						Mascot
		1816.87	1816.93		0.056	31	77	92	SMFTSGLTESTQKEVR								Oxidation (M)[2]						Mascot
		1853.86	1853.81		-0.0527	-28	278	294	LGMTASEMIICFDAAHK								Oxidation (M)[3]						Mascot
		1869.85	1869.81		-0.0461	-25	278	294	LGMTASEMIICFDAAHK								Oxidation (M)[3,8]						Mascot
		1894.89	1894.86		-0.0221	-12	278	294	LGMTASEMIICFDAAHK								Carbamidomethyl (C)[11]						Mascot
		1982.01	1981.78		-0.2285	-115	60	76	TFSCHRNVLAAISPYFR														Mascot
		2562.37	2562.13		-0.2422	-95	242	263	FPLMEDTFIEKIPPQFAQA														Mascot
									IVK
	7	Beta-crystallin B1 OS=Mus musculus GN=Crybb1 PE=2						CRBB1_MOUSE		27984.7	6.84		7		37		0
		SV=3
		Peptide Information
		Calc. Mass		Obsrv. Mass	± da	± ppm	Start	End	Sequence					Ion	C. I. %		Modification					Rank	Result Type
							Seq.	Seq.						Score
		1198.59	1198.54		-0.0508	-42	149	158	ICLFEGANFK								Carbamidomethyl (C)[2]						Mascot
		1285.64	1285.6		-0.0408	-32	7	20	ASATTAVNPGPDGK														Mascot
		1285.64	1285.6		-0.0408	-32	7	20	ASATTAVNPGPDGK														Mascot
		1470.75	1470.69		-0.0693	-47	7	22	ASATTAVNPGPDGKGK														Mascot
		1594.76	1594.79		0.029	18	71	84	RVEFSGECLNLGDR														Mascot
		1770.9	1770.81		-0.0854	-48	2	20	SQAAKASATTAVNPGPD														Mascot
									GK
		2141.02	2141.07		0.0451	21	213	229	HWNEWGAFQPQMQAVR														Mascot
									R
		2574.13	2574.1		-0.0271	-11	159	180	GNTMEIQEDDVPSLWVY														Mascot
									GFCDR
	8	Nephronectin OS=Mus musculus GN=Npnt PE=1 SV=1						NPNT_MOUSE		61449.9	8.75		10		32		0
		Peptide Information
		Calc. Mass		Obsrv. Mass	± da	± ppm	Start	End	Sequence					Ion	C. I. %		Modification					Rank	Result Type
							Seq.	Seq.						Score
		1132.61	1132.54		-0.0705	-62	28	37	QIVSSIGLCR								Carbamidomethyl (C)[9]						Mascot
		1285.58	1285.6		0.02	16	66	76	HGECVGPNKCK								Carbamidomethyl (C)[4,10]						Mascot
		1285.58	1285.6		0.02	16	66	76	HGECVGPNKCK								Carbamidomethyl (C)[4,10]						Mascot
		1396.58	1396.61		0.0255	18	166	177	TCVDIDECATGR								Carbamidomethyl (C)[2,8]						Mascot
		1416.61	1416.58		-0.0301	-21	102	112	HRCMNTFGSYK								Carbamidomethyl (C)[3], Oxidation (M)[4]						Mascot
		1419.64	1419.68		0.0453	32	185	196	QCVNTFGSYICK								Carbamidomethyl (C)[2]						Mascot
		1565.82	1565.67		-0.1496	-96	28	41	QIVSSIGLCRYGGR								Carbamidomethyl (C)[9]						Mascot
		1599.69	1599.71		0.011	7	38	50	YGGRIDCCWGWAR								Carbamidomethyl (C)[7]						Mascot
		1981.97	1981.78		-0.1915	-97	147	165	GQVRCQCPSPGLQLAPD														Mascot
									GR
		2225.11	2224.96		-0.1404	-63	259	278	VMIEPSGPIHMPERNGTI								Oxidation (M)[2,11]						Mascot
									SK
		2614.05	2614.22		0.1672	64	210	230	YQCHDIDECSLGQHQCS								Carbamidomethyl (C)[3,9,16]						Mascot
									SYAR
	9	Transmembrane protein 201 OS=Mus musculus						TM201_MOUSE		72453.9	9.39		10		31		0
		GN=Tmem201 PE=2 SV=1
		Peptide Information
		Calc. Mass		Obsrv. Mass	± da	± ppm	Start	End	Sequence					Ion	C. I. %		Modification					Rank	Result Type
							Seq.	Seq.						Score
		804.349	804.434		0.0851	106	584	589	HTMEMR														Mascot
		998.447	998.407		-0.04	-40	124	131	CSHHQTTK								Carbamidomethyl (C)[1]						Mascot
		1055.6	1055.46		-0.1345	-127	439	448	RVSPSSLPGR														Mascot
		1055.6	1055.46		-0.1345	-127	439	448	RVSPSSLPGR														Mascot
		1144.68	1144.56		-0.1217	-106	132	141	IKQLAAFTPR														Mascot
		1421.65	1421.6		-0.0436	-31	623	634	GCSEETTPWKAR								Carbamidomethyl (C)[2]						Mascot
		1421.65	1421.6		-0.0436	-31	623	634	GCSEETTPWKAR								Carbamidomethyl (C)[2]						Mascot
		1594.96	1594.79		-0.1707	-107	449	463	LSRALSLGTIPPLTR														Mascot
		1770.87	1770.81		-0.0539	-30	163	176	LCRPCQAAVEYYIK								Carbamidomethyl (C)[2,5]						Mascot
		1816.78	1816.93		0.1552	85	606	622	EDESSQSSTCVVDTTTK														Mascot
		1816.78	1816.93		0.1552	85	606	622	EDESSQSSTCVVDTTTK														Mascot
		2001.89	2001.94		0.0471	24	605	622	KEDESSQSSTCVVDTTT								Carbamidomethyl (C)[11]						Mascot
									K
		2905.33	2905.14		-0.1946	-67	39	62	VKPTHTMVNCWFCNHDT								Carbamidomethyl (C)[10], Oxidation (M)[7]						Mascot
									LVPYGNR
	10	60S ribosomal protein L4 OS=Mus musculus GN=Rpl4						RL4_MOUSE		47124	11.01		9		31		0
		PE=1 SV=3
		Peptide Information
		Calc. Mass		Obsrv. Mass	± da	± ppm	Start	End	Sequence					Ion	C. I. %		Modification					Rank	Result Type
							Seq.	Seq.						Score
		983.429	983.489		0.0605	62	284	291	MMNTDLSR								Oxidation (M)[1]						Mascot
		983.429	983.489		0.0605	62	284	291	MMNTDLSR								Oxidation (M)[1]						Mascot
		1059.6	1059.51		-0.0927	-87	354	364	LEAAATALATK														Mascot
		1385.76	1385.6		-0.1612	-116	404	415	KPAEKKPTTEEK														Mascot
		1387.68	1387.63		-0.0538	-39	249	259	FCIWTESAFRK														Mascot
		1470.63	1470.69		0.0529	36	87	100	SGQGAFGNMCRGGR								Carbamidomethyl (C)[10], Oxidation (M)[9]						Mascot
		1583.79	1583.68		-0.1145	-72	1	14	MACARPLISVYSEK								Oxidation (M)[1]						Mascot
		1982	1981.78		-0.2231	-113	2	20	ACARPLISVYSEKGESSG														Mascot
									K
		2067.94	2067.89		-0.0525	-25	275	291	SNYNLPMHKMMNTDLSR								Oxidation (M)[7]						Mascot
		2729.34	2729.11		-0.2293	-84	50	75	QPYAVSELAGHQTSAES														Mascot
									WGTGRAVAR
		2729.34	2729.11		-0.2293	-84	50	75	QPYAVSELAGHQTSAES														Mascot
									WGTGRAVAR
Gel Idx/Pos			6/A6						Instr./Gel Origin			BA2060/130513A							Process Status		Analysis Succeeded
Plate [#] Name			[1] 22987						Instrument Sample Name										Spectra		11
Rank		Protein Name						Accession No.		Protein MW	Protein		Pep.		Protein		Protein	Total Ion	Total Ion
											PI		Count		Score		Score	Score	C. I. %
																	C. I. %
	1	Fibrinogen beta chain OS=Mus musculus GN=Fgb						FIBB_MOUSE		54717.7	6.68		17		443		100	357	100
		PE=2 SV=1
		Peptide Information
		Calc. Mass		Obsrv. Mass	± da	± ppm	Start	End	Sequence					Ion	C. I. %		Modification					Rank	Result Type
							Seq.	Seq.						Score
		845.473	845.43		-0.0423	-50	190	196	SILEDLR														Mascot
		886.388	886.348		-0.0399	-45	462	468	GSWYSMR														Mascot
		980.443	980.398		-0.0449	-46	276	284	QDGSVDFGR														Mascot
		1032.56	1032.52		-0.0443	-43	474	481	IRPFFPQQ														Mascot
		1032.56	1032.52		-0.0443	-43	474	481	IRPFFPQQ				33		94.606								Mascot
		1239.52	1239.46		-0.0558	-45	417	426	EDGGGWWYNR				53		99.951								Mascot
		1239.52	1239.46		-0.0558	-45	417	426	EDGGGWWYNR														Mascot
		1374.68	1374.61		-0.0674	-49	264	275	TENGGWTVIQNR														Mascot
		1544.67	1544.62		-0.0557	-36	202	214	LESDISAQMEYCR														Mascot
		1601.69	1601.61		-0.0879	-55	202	214	LESDISAQMEYCR								Carbamidomethyl (C)[12]						Mascot
		1617.69	1617.61		-0.0794	-49	202	214	LESDISAQMEYCR								Carbamidomethyl (C)[12], Oxidation (M)[9]						Mascot
		1655.72	1655.64		-0.0841	-51	436	448	YYWGGLYSWDMSK														Mascot
		1671.71	1671.67		-0.0444	-27	436	448	YYWGGLYSWDMSK								Oxidation (M)[11]						Mascot
		1799.84	1799.75		-0.0903	-50	304	318	KYCGLPGEYWLGNDK								Carbamidomethyl (C)[3]						Mascot
		1820.81	1820.75		-0.0582	-32	386	400	TMTIHNGMFFSTYDR														Mascot
		1902	1901.89		-0.104	-55	171	186	LYIDETVNDNIPLNLR				79		100								Mascot
		1902	1901.89		-0.104	-55	171	186	LYIDETVNDNIPLNLR														Mascot
		1977.02	1976.91		-0.1056	-53	44	62	EEPPSLRPAPPPISGGGY														Mascot
									R
		2051.95	2051.83		-0.1189	-58	154	170	ENENVINEYSSILEDQR														Mascot
		2051.95	2051.83		-0.1189	-58	154	170	ENENVINEYSSILEDQR				140		100								Mascot
		2105.11	2104.93		-0.1792	-85	43	62	KEEPPSLRPAPPPISGGG														Mascot
									YR
		2216.94	2217.01		0.0628	28	417	435	EDGGGWWYNRCHAANP								Carbamidomethyl (C)[11]						Mascot
									NGR
		2285.11	2284.98		-0.1318	-58	238	257	GGETSEMYLIQPDTSIKP														Mascot
									YR
		2301.11	2300.96		-0.1421	-62	238	257	GGETSEMYLIQPDTSIKP								Oxidation (M)[7]						Mascot
									YR
		2413.21	2413.08		-0.1309	-54	237	257	KGGETSEMYLIQPDTSIK														Mascot
									PYR
		2413.21	2413.08		-0.1309	-54	237	257	KGGETSEMYLIQPDTSIK				52		99.937								Mascot
									PYR
		2429.2	2429.05		-0.1468	-60	237	257	KGGETSEMYLIQPDTSIK								Oxidation (M)[8]						Mascot
									PYR
	2	ATP synthase subunit alpha, mitochondrial OS=Mus						ATPA_MOUSE		59715.6	9.22		13		220		100	158	100
		musculus GN=Atp5a1 PE=1 SV=1
		Peptide Information
		Calc. Mass		Obsrv. Mass	± da	± ppm	Start	End	Sequence					Ion	C. I. %		Modification					Rank	Result Type
							Seq.	Seq.						Score
		845.509	845.43		-0.0786	-93	254	261	STVAQLVK														Mascot
		892.489	892.449		-0.0395	-44	435	441	LELAQYR														Mascot
		1000.58	1000.53		-0.0508	-51	74	83	VLSIGDGIAR														Mascot
		1026.59	1026.54		-0.0529	-52	195	204	AVDSLVPIGR														Mascot
		1374.74	1374.61		-0.1324	-96	183	194	ISVREPMQTGIK								Oxidation (M)[7]						Mascot
		1553.74	1553.66		-0.0827	-53	335	347	EAYPGDVFYLHSR				63		99.996								Mascot
		1553.74	1553.66		-0.0827	-53	335	347	EAYPGDVFYLHSR														Mascot
		1624.89	1624.81		-0.0849	-52	134	149	TGAIVDVPVGEELLGR				44		99.603								Mascot
		1624.89	1624.81		-0.0849	-52	134	149	TGAIVDVPVGEELLGR														Mascot
		1667.79	1667.71		-0.0879	-53	89	103	NVQAEEMVEFSSGLK														Mascot
		2104.04	2103.91		-0.1298	-62	104	123	GMSLNLEPDNVGVVVFG														Mascot
									NDK
		2309.16	2309.02		-0.1357	-59	473	493	QGQYSPMAIEEQVAVIYA														Mascot
									GVR
		2309.16	2309.02		-0.1357	-59	473	493	QGQYSPMAIEEQVAVIYA				10		0								Mascot
									GVR
		2325.15	2325.01		-0.1411	-61	473	493	QGQYSPMAIEEQVAVIYA								Oxidation (M)[7]						Mascot
									GVR
		2338.17	2338.03		-0.1384	-59	442	463	EVAAFAQFGSDLDAATQ														Mascot
									QLLSR
		2338.17	2338.03		-0.1384	-59	442	463	EVAAFAQFGSDLDAATQ				41		99.2								Mascot
									QLLSR
		2410.26	2410.11		-0.1487	-62	507	527	FENAFLSHVISQHQSLLG														Mascot
									NIR
		3388.59	3388.38		-0.2087	-62	271	301	YTIVVSATASDAAPLQYL								Carbamidomethyl (C)[24]						Mascot
									APYSGCSMGEYFR
	3	NACHT and WD repeat domain-containing protein 1						NWD1_MOUSE		173160	6.09		17		36		0
		OS=Mus musculus GN=Nwd1 PE=2 SV=2
		Peptide Information
		Calc. Mass		Obsrv. Mass	± da	± ppm	Start	End	Sequence					Ion	C. I. %		Modification					Rank	Result Type
							Seq.	Seq.						Score
		842.513	842.472		-0.0418	-50	452	458	VSWLPLK														Mascot
		845.473	845.43		-0.0423	-50	101	107	DLELVTR														Mascot
		886.463	886.348		-0.1151	-130	1508	1515	ASQQDPLK														Mascot
		1419.63	1419.68		0.0503	35	1444	1455	DDKHVFAGMEDR														Mascot
		1434.74	1434.66		-0.0811	-57	290	300	QELGWLYQEIR														Mascot
		1544.76	1544.62		-0.1397	-90	199	211	HILDDCSLKMVDR														Mascot
		1601.78	1601.61		-0.172	-107	199	211	HILDDCSLKMVDR								Carbamidomethyl (C)[6]						Mascot
		1617.77	1617.61		-0.1633	-101	199	211	HILDDCSLKMVDR								Carbamidomethyl (C)[6], Oxidation (M)[10]						Mascot
		1624.84	1624.81		-0.0354	-22	645	658	RPVDGCMLLAIAHR								Carbamidomethyl (C)[6], Oxidation (M)[7]						Mascot
		1624.84	1624.81		-0.0354	-22	645	658	RPVDGCMLLAIAHR								Carbamidomethyl (C)[6], Oxidation (M)[7]						Mascot
		1670.61	1670.72		0.1157	69	1422	1434	GMFEMSYENSCCR								Carbamidomethyl (C)[11,12]						Mascot
		1778.94	1778.89		-0.0589	-33	414	428	VGHFFHTLLHTVSQR														Mascot
		1778.94	1778.89		-0.0589	-33	414	428	VGHFFHTLLHTVSQR														Mascot
		1820.86	1820.75		-0.1059	-58	152	165	LGLISQEQWMCYHR								Carbamidomethyl (C)[11]						Mascot
		1846.96	1846.84		-0.1229	-67	212	229	LVDGCLDTNAQSLLSGLK														Mascot
		2013.96	2013.83		-0.1303	-65	1530	1549	EELAAAEASQDAEPVAV														Mascot
									EGK
		2063.09	2062.95		-0.1423	-69	1058	1078	ARLVAGFSSGSIALVSAG														Mascot
									EDR
		2159.18	2159.03		-0.1494	-69	494	513	ALSGSQGQEFIQLLLAAE														Mascot
									KR
		2171.94	2172.07		0.1221	56	1362	1380	VVYGMSDGSLFLYDCAC								Carbamidomethyl (C)[15,17]						Mascot
									SK
		2217.14	2217.01		-0.1396	-63	1215	1235	TGLAAVSHHGSFVYFPK														Mascot
									VGDK
		3388.6	3388.38		-0.2192	-65	1391	1421	VSCVEVSHSEQLAVSGA								Carbamidomethyl (C)[3]						Mascot
									EDALLCLWDLQACR
	4	WD repeat-containing protein mio OS=Mus musculus						MIO_MOUSE		98271.9	6.27		12		35		0	2	0
		GN=Mios PE=2 SV=2
		Peptide Information
		Calc. Mass		Obsrv. Mass	± da	± ppm	Start	End	Sequence					Ion	C. I. %		Modification					Rank	Result Type
							Seq.	Seq.						Score
		1232.56	1232.62		0.0606	49	346	355	TMSDFTVFER														Mascot
		1553.77	1553.66		-0.1112	-72	138	150	ADFSVLIWDICSK				2		0		Carbamidomethyl (C)[11]						Mascot
		1553.77	1553.66		-0.1112	-72	138	150	ADFSVLIWDICSK								Carbamidomethyl (C)[11]						Mascot
		1624.85	1624.81		-0.0461	-28	617	631	VAFACKFLGDAQLNK														Mascot
		1624.85	1624.81		-0.0461	-28	617	631	VAFACKFLGDAQLNK														Mascot
		1670.79	1670.72		-0.0698	-42	690	701	DERVQYWIENYR														Mascot
		1846.93	1846.84		-0.0919	-50	136	150	HRADFSVLIWDICSK								Carbamidomethyl (C)[13]						Mascot
		2051.94	2051.83		-0.1052	-51	785	804	CALCLINMGTPVSSCPG								Carbamidomethyl (C)[1,4]						Mascot
									GSK
		2051.94	2051.83		-0.1052	-51	785	804	CALCLINMGTPVSSCPG								Carbamidomethyl (C)[1,4]						Mascot
									GSK
		2159.06	2159.03		-0.0298	-14	338	355	MIVVTPNRTMSDFTVFER								Oxidation (M)[1]						Mascot
		2172.04	2172.07		0.0291	13	45	64	LSEDSAATLLSINSDTPY								Oxidation (M)[19]						Mascot
									MK
		2261.21	2261.08		-0.1221	-54	636	656	LTNEMKEAGNLEGILLTG								Oxidation (M)[5]						Mascot
									LTK
		2283.1	2283		-0.0972	-43	669	689	TGDVQTASYCMLQGSPL								Carbamidomethyl (C)[10]						Mascot
									DVLK
		2413.09	2413.08		-0.0108	-4	785	808	CALCLINMGTPVSSCPG								Oxidation (M)[8]						Mascot
									GSKSDEK
		2413.09	2413.08		-0.0108	-4	785	808	CALCLINMGTPVSSCPG								Oxidation (M)[8]						Mascot
									GSKSDEK
		3388.63	3388.38		-0.2536	-75	317	345	SVQPCDNYIASFAWHPT								Carbamidomethyl (C)[5]						Mascot
									SQNRMIVVTPNR
	5	Disintegrin and metalloproteinase domain-containing						ADA29_MOUSE		86387.4	8.5		12		33		0
		protein 29 OS=Mus musculus GN=Adam29 PE=2 SV=1
		Peptide Information
		Calc. Mass		Obsrv. Mass	± da	± ppm	Start	End	Sequence					Ion	C. I. %		Modification					Rank	Result Type
							Seq.	Seq.						Score
		892.394	892.449		0.0551	62	552	559	SNDALCGR								Carbamidomethyl (C)[6]						Mascot
		1004.63	1004.56		-0.0632	-63	78	85	IKNLFLTR														Mascot
		1193.6	1193.49		-0.1156	-97	2	11	NMIEALLSMR								Oxidation (M)[2]						Mascot
		1544.74	1544.62		-0.1223	-79	508	520	NEHCRQIFGQNAK														Mascot
		1601.76	1601.61		-0.1546	-97	508	520	NEHCRQIFGQNAK								Carbamidomethyl (C)[4]						Mascot
		1631.69	1631.65		-0.0402	-25	606	619	DGTECEQNHICINR														Mascot
		1778.79	1778.89		0.0949	53	390	403	CLMENMYTKDIFDR														Mascot
		1778.79	1778.89		0.0949	53	390	403	CLMENMYTKDIFDR														Mascot
		1795.92	1795.81		-0.1079	-60	52	66	TRGMNLPNWISYSLK								Oxidation (M)[4]						Mascot
		2200.22	2199.96		-0.2637	-120	12	30	VLFLTQVFGIFLCFPGLTK								Carbamidomethyl (C)[13]						Mascot
		2261.1	2261.08		-0.0151	-7	187	205	SGNPILKQSSFEDWWTH														Mascot
									TK
		2338.02	2338.03		0.0127	5	620	639	HCVHISTLDSNCTPAFCN								Carbamidomethyl (C)[2]						Mascot
									YR
		2338.02	2338.03		0.0127	5	620	639	HCVHISTLDSNCTPAFCN								Carbamidomethyl (C)[2]						Mascot
									YR
		2391.12	2391.01		-0.1101	-46	552	572	SNDALCGRIQCDNVVQIP								Carbamidomethyl (C)[6], Oxidation (M)[20]						Mascot
									NMK
		3388.49	3388.38		-0.1157	-34	360	386	CIMHMDSPPIPKFSNCSY								Carbamidomethyl (C)[1,16], Oxidation (M)[3]						Mascot
									NYFWSYTVK
	6	Nesprin-1 OS=Mus musculus GN=Syne1 PE=1 SV=2						SYNE1_MOUSE		1.00929e+06	5.43		46		33		0
		Peptide Information
		Calc. Mass		Obsrv. Mass	± da	± ppm	Start	End	Sequence					Ion	C. I. %		Modification					Rank	Result Type
							Seq.	Seq.						Score
		842.521	842.472		-0.049	-58	1413	1419	VLQRQAK														Mascot
		845.509	845.43		-0.0786	-93	792	798	LKEQLSK														Mascot
		886.419	886.348		-0.0717	-81	5811	5817	CKMLTMK								Oxidation (M)[3,6]						Mascot
		892.456	892.449		-0.0065	-7	7573	7579	EMAEKLR								Oxidation (M)[2]						Mascot
		1000.54	1000.53		-0.0144	-14	3532	3539	DLQELQVR														Mascot
		1004.44	1004.56		0.1219	121	6479	6485	CHQMKER								Carbamidomethyl (C)[1], Oxidation (M)[4]						Mascot
		1026.49	1026.54		0.0516	50	8083	8091	QMVHGGNQR														Mascot
		1232.75	1232.62		-0.1239	-101	5435	5445	VTKDLTTILTK														Mascot
		1239.53	1239.46		-0.0725	-58	2328	2338	CAQTETCEGLK								Carbamidomethyl (C)[1]						Mascot
		1239.53	1239.46		-0.0725	-58	2328	2338	CAQTETCEGLK								Carbamidomethyl (C)[1]						Mascot
		1419.73	1419.68		-0.0476	-34	3786	3796	KEIHTYMEQLK														Mascot
		1544.84	1544.62		-0.2268	-147	7416	7428	LNELGYRLPLNDK														Mascot
		1553.7	1553.66		-0.0419	-27	7794	7805	ELCEWLTQMESK								Carbamidomethyl (C)[3]						Mascot
		1553.7	1553.66		-0.0419	-27	7794	7805	ELCEWLTQMESK								Carbamidomethyl (C)[3]						Mascot
		1617.8	1617.61		-0.193	-119	6302	6314	WESLHQEFSAKQK														Mascot
		1624.83	1624.81		-0.0209	-13	900	913	QIADVHHAFQSMIK														Mascot
		1624.83	1624.81		-0.0209	-13	900	913	QIADVHHAFQSMIK														Mascot
		1631.82	1631.65		-0.171	-105	3772	3785	AMKFLAEHEAEALR								Oxidation (M)[2]						Mascot
		1655.82	1655.64		-0.1813	-109	853	866	QKHQELLASQENCK														Mascot
		1660.91	1660.73		-0.1791	-108	364	377	QVEHIIQPLQRDGK														Mascot
		1670.77	1670.72		-0.0467	-28	6990	7004	SDKTDFAEQLGAMNK								Oxidation (M)[13]						Mascot
		1778.84	1778.89		0.0447	25	5294	5308	AITALQDQCLNMQEK								Carbamidomethyl (C)[9], Oxidation (M)[12]						Mascot
		1778.84	1778.89		0.0447	25	5294	5308	AITALQDQCLNMQEK								Carbamidomethyl (C)[9], Oxidation (M)[12]						Mascot
		1795.84	1795.81		-0.0273	-15	7792	7805	NKELCEWLTQMESK								Carbamidomethyl (C)[5]						Mascot
		1799.78	1799.75		-0.0269	-15	4865	4880	QMTSDVGELVTECESR								Oxidation (M)[2]						Mascot
		1820.9	1820.75		-0.1448	-80	603	617	SVRSMLEEVISNWDR														Mascot
		1846.92	1846.84		-0.0865	-47	8620	8636	QLLVNAEGSDCLEAKEK														Mascot
		1902.01	1901.89		-0.1187	-62	7885	7901	ETLVAVQQLDKNMGSLR														Mascot
		1902.01	1901.89		-0.1187	-62	7885	7901	ETLVAVQQLDKNMGSLR														Mascot
		1927.95	1927.92		-0.0315	-16	8180	8196	SEPLDAAVIEEELDELR														Mascot
		1976.94	1976.91		-0.0283	-14	3010	3026	AEPMTEDLKSQLNELCR														Mascot
		2013.92	2013.83		-0.0914	-45	1844	1860	VDDCFQLFEEASQVVER														Mascot
		2051.95	2051.83		-0.1157	-56	2907	2925	QNTAASGCELLNSEMQA								Oxidation (M)[15]						Mascot
									LR
		2051.95	2051.83		-0.1196	-58	2176	2191	WLDVSERIEENMDMLR								Oxidation (M)[12]						Mascot
		2062.97	2062.95		-0.0195	-9	6097	6112	YRCEADELDHWLLNTK								Carbamidomethyl (C)[3]						Mascot
		2104	2103.91		-0.0949	-45	6803	6820	YQSEAAALNHWLQCAKD														Mascot
									R
		2104.94	2104.93		-0.0034	-2	3398	3415	QFSSWMDSVEVSLTESE								Oxidation (M)[6]						Mascot
									K
		2199.99	2199.96		-0.0269	-12	3513	3531	LDRCSVHEGDTNAHETM								Oxidation (M)[17]						Mascot
									LR
		2216.16	2215.99		-0.1673	-75	1916	1936	TLESSAISLDGTLTKAQC														Mascot
									HLK
		2261.23	2261.08		-0.1453	-64	7534	7552	EEFSLKLTLLSNQWQGVI														Mascot
									R
		2267.16	2266.99		-0.1702	-75	427	445	EEITIQQVHEETANTIQRK														Mascot
		2285.17	2284.98		-0.1872	-82	4314	4331	EQTSHLEQRWFQLQDLV														Mascot
									K
		2292.16	2292		-0.158	-69	4832	4851	RVATHLEDLSPHLDPTAY														Mascot
									EK
		2301.06	2300.96		-0.0991	-43	4768	4786	VSFLEDTTSVYKEHAQM								Carbamidomethyl (C)[18]						Mascot
									CR
		2309.13	2309.02		-0.1106	-48	6993	7012	TDFAEQLGAMNKSWQLL								Oxidation (M)[10]						Mascot
									QGR
		2309.27	2309.02		-0.2473	-107	3432	3451	LLNEEVLSHSSLLETIEVK														Mascot
									R
		2378.14	2378.05		-0.0927	-39	3825	3844	VLAQWMAEYQEILCTPE														Mascot
									EPK
		2391.2	2391.01		-0.19	-79	1661	1681	GLSPFLTWLERCEAIASS								Carbamidomethyl (C)[12]						Mascot
									PEK
		2413.16	2413.08		-0.086	-36	6799	6818	HWTRYQSEAAALNHWL														Mascot
									QCAK
		2413.16	2413.08		-0.086	-36	6799	6818	HWTRYQSEAAALNHWL														Mascot
									QCAK
		2429.23	2429.05		-0.1758	-72	8575	8595	KNEIVPIDSTLDPETLQDH														Mascot
									HK
		3388.45	3388.38		-0.0696	-21	3697	3724	FFEEELQCLEETESSLSS								Carbamidomethyl (C)[8]						Mascot
									YSDWYGSTHK
	7	Dynein heavy chain 12, axonemal OS=Mus musculus						DYH12_MOUSE		356002	5.76		26		33		0
		GN=Dnah12 PE=1 SV=2
		Peptide Information
		Calc. Mass		Obsrv. Mass	± da	± ppm	Start	End	Sequence					Ion	C. I. %		Modification					Rank	Result Type
							Seq.	Seq.						Score
		845.473	845.43		-0.0423	-50	2435	2441	TLNELQK														Mascot
		892.408	892.449		0.0411	46	471	477	LDCEDLK								Carbamidomethyl (C)[3]						Mascot
		1000.56	1000.53		-0.0297	-30	2144	2151	NVIKDHFK														Mascot
		1032.53	1032.52		-0.0113	-11	2894	2901	VPEMWAKR								Oxidation (M)[4]						Mascot
		1032.53	1032.52		-0.0113	-11	2894	2901	VPEMWAKR								Oxidation (M)[4]						Mascot
		1193.64	1193.49		-0.1565	-131	314	322	LFDPRYLNR														Mascot
		1375.69	1375.6		-0.0844	-61	1	13	MSDPNKTAIAAEK														Mascot
		1419.71	1419.68		-0.0264	-19	1526	1538	HGFMLVGEPFAAK								Oxidation (M)[4]						Mascot
		1601.78	1601.61		-0.1784	-111	752	764	RSLMEEKPEEEPK														Mascot
		1617.78	1617.61		-0.1698	-105	752	764	RSLMEEKPEEEPK								Oxidation (M)[4]						Mascot
		1631.72	1631.65		-0.0693	-42	2422	2434	EPHNMKFPEPMDK								Oxidation (M)[5,11]						Mascot
		1667.82	1667.71		-0.1152	-69	1907	1919	EKYFPFYVNFSAR														Mascot
		1778.94	1778.89		-0.0551	-31	2639	2653	LLFGVCFFHALVQER														Mascot
		1778.94	1778.89		-0.0551	-31	2639	2653	LLFGVCFFHALVQER														Mascot
		1846.91	1846.84		-0.0719	-39	583	598	ITPVFDENDELIENAK														Mascot
		1902.05	1901.89		-0.1556	-82	2129	2143	LINDEDRNWLFLLIK														Mascot
		1902.05	1901.89		-0.1556	-82	2129	2143	LINDEDRNWLFLLIK														Mascot
		1927.97	1927.92		-0.0475	-25	237	253	GPIDCEALRNDLSIQAR								Carbamidomethyl (C)[5]						Mascot
		2014.1	2013.83		-0.2731	-136	2242	2262	QSGGNALLIGLGGSGRQ														Mascot
									SLTK
		2051.91	2051.83		-0.0774	-38	2316	2331	YLNDHFTYNLYCNICR														Mascot
		2051.91	2051.83		-0.0774	-38	2316	2331	YLNDHFTYNLYCNICR														Mascot
		2063	2062.95		-0.0586	-28	994	1010	FFFLSNDEMLEILSETK														Mascot
		2104.11	2103.91		-0.1992	-95	1236	1257	TLIGAFYLNLGGAPEGPA														Mascot
									GTGK
		2105.11	2104.93		-0.1714	-81	2447	2464	CLRPDKITPAITNYVTDK								Carbamidomethyl (C)[1]						Mascot
		2129.06	2128.74		-0.3162	-149	2387	2404	SWEEICRASELPVFHGLR														Mascot
		2267.1	2266.99		-0.1121	-49	520	538	VPETTEEMMELIAFVERA								Oxidation (M)[8]						Mascot
									R
		2283.1	2283		-0.0972	-43	520	538	VPETTEEMMELIAFVERA								Oxidation (M)[8,9]						Mascot
									R
		2285.31	2284.98		-0.3347	-146	2871	2893	AIKGLVVMDSALEALSGS														Mascot
									LLIGK
		2309.02	2309.02		0.0017	1	2405	2421	EHFCNYIYLWEEIYDSK								Carbamidomethyl (C)[4]						Mascot
		2309.02	2309.02		0.0017	1	2405	2421	EHFCNYIYLWEEIYDSK								Carbamidomethyl (C)[4]						Mascot
		2325.25	2325.01		-0.2351	-101	1987	2009	DTSKITLIDIELIAAMGPPG														Mascot
									GGR
		2378.09	2378.05		-0.0424	-18	1410	1429	LCSEQLSSQFHYDYGMR								Oxidation (M)[16]						Mascot
									AVK
		3388.62	3388.38		-0.2385	-70	2019	2046	HFNICTINTFSDETMVRIF								Oxidation (M)[15,23]						Mascot
									SSIMAFYLR
	8	Serine protease inhibitor A3N OS=Mus musculus						SPA3N_MOUSE		46688.3	5.59		8		32		0
		GN=Serpina3n PE=1 SV=1
		Peptide Information
		Calc. Mass		Obsrv. Mass	± da	± ppm	Start	End	Sequence					Ion	C. I. %		Modification					Rank	Result Type
							Seq.	Seq.						Score
		892.489	892.449		-0.0395	-44	177	183	LINDYVR														Mascot
		1419.76	1419.68		-0.0765	-54	144	154	RQQILTEFQEK														Mascot
		1667.85	1667.71		-0.1421	-85	333	348	EVFSTQADLSAITGTK														Mascot
		2052.06	2051.83		-0.228	-111	333	351	EVFSTQADLSAITGTKDL														Mascot
									R
		2052.06	2051.83		-0.228	-111	333	351	EVFSTQADLSAITGTKDL														Mascot
									R
		2105.17	2104.93		-0.2329	-111	70	90	NIVFSPLSISAALAVMSLG								Oxidation (M)[16]						Mascot
									AK
		2216.19	2215.99		-0.2002	-90	124	143	LNQPKDQVQISTGSALFI														Mascot
									EK
		2283.13	2283		-0.1311	-57	235	253	RPVIVPMMSMEDLTTPYF														Mascot
									R
		2413.19	2413.08		-0.1136	-47	103	123	FNLTETSEADIHQGFGHL														Mascot
									LQR
		2413.19	2413.08		-0.1136	-47	103	123	FNLTETSEADIHQGFGHL														Mascot
									LQR
	9	Anaphase-promoting complex subunit 5 OS=Mus						APC5_MOUSE		83044.8	6.24		11		32		0
		musculus GN=Anapc5 PE=2 SV=1
		Peptide Information
		Calc. Mass		Obsrv. Mass	± da	± ppm	Start	End	Sequence					Ion	C. I. %		Modification					Rank	Result Type
							Seq.	Seq.						Score
		1462.72	1462.54		-0.1839	-126	171	182	QMEKEELDVSVR														Mascot
		1553.85	1553.66		-0.1978	-127	397	410	HSLSELIDISIAQK														Mascot
		1553.85	1553.66		-0.1978	-127	397	410	HSLSELIDISIAQK														Mascot
		1631.84	1631.65		-0.1897	-116	1	15	MMTNGVVHANLFGIK														Mascot
		1667.85	1667.71		-0.1469	-88	533	547	AVVLQAQNQMTEAHK														Mascot
		1671.91	1671.67		-0.2407	-144	284	298	SLRYAALNLAALHCR														Mascot
		1795.95	1795.81		-0.1404	-78	532	547	KAVVLQAQNQMTEAHK														Mascot
		1799.93	1799.75		-0.1803	-100	69	84	LIEESCPQLANSVQIR														Mascot
		1928.08	1927.92		-0.1593	-83	579	597	SSSPTIAMPVLLEALALSK														Mascot
		2172.08	2172.07		-0.0161	-7	648	667	AMFLVSKCQVASAASYD								Carbamidomethyl (C)[8]						Mascot
									PVK
		2217.21	2217.01		-0.2046	-92	16	34	DWVTPYKIAVLVLLNEMG														Mascot
									R
		2261.2	2261.08		-0.1123	-50	66	84	LYKLIEESCPQLANSVQIR								Carbamidomethyl (C)[9]						Mascot
	10	Zinc finger ZZ-type and EF-hand domain-containing						ZZEF1_MOUSE		328102	5.74		24		31		0
		protein 1 OS=Mus musculus GN=Zzef1 PE=1 SV=2
		Peptide Information
		Calc. Mass		Obsrv. Mass	± da	± ppm	Start	End	Sequence					Ion	C. I. %		Modification					Rank	Result Type
							Seq.	Seq.						Score
		842.474	842.472		-0.0027	-3	189	194	FLHRNR														Mascot
		892.419	892.449		0.0298	33	2774	2780	QMLSEER														Mascot
		980.49	980.398		-0.0921	-94	1217	1225	LASQCMALK								Oxidation (M)[6]						Mascot
		1000.61	1000.53		-0.0872	-87	2248	2256	AVIVDVKTR														Mascot
		1004.5	1004.56		0.0612	61	324	332	SASDLQEVR														Mascot
		1026.4	1026.54		0.1434	140	364	372	CLSDGCDTR								Carbamidomethyl (C)[1]						Mascot
		1032.49	1032.52		0.0325	31	2719	2727	HNFSGSQQK														Mascot
		1032.49	1032.52		0.0325	31	2719	2727	HNFSGSQQK														Mascot
		1193.57	1193.49		-0.0792	-66	943	951	ECELLMLNR								Carbamidomethyl (C)[2], Oxidation (M)[6]						Mascot
		1239.52	1239.46		-0.0586	-47	363	372	RCLSDGCDTR								Carbamidomethyl (C)[2,7]						Mascot
		1239.52	1239.46		-0.0586	-47	363	372	RCLSDGCDTR								Carbamidomethyl (C)[2,7]						Mascot
		1419.69	1419.68		-0.0112	-8	2183	2194	DVIATFTDHCIK								Carbamidomethyl (C)[10]						Mascot
		1544.66	1544.62		-0.0413	-27	1935	1947	SQCMQLVGDCLMK								Carbamidomethyl (C)[3], Oxidation (M)[4,12]						Mascot
		1601.68	1601.61		-0.0736	-46	1935	1947	SQCMQLVGDCLMK								Carbamidomethyl (C)[3,10], Oxidation						Mascot
																	(M)[4,12]
		1799.78	1799.75		-0.0314	-17	2666	2680	ESKHSYNNNTSFEDK														Mascot
		1928.01	1927.92		-0.0912	-47	2499	2515	AVDTDMIILPCLSRPAR								Carbamidomethyl (C)[11]						Mascot
		1976.92	1976.91		-0.0042	-2	1935	1952	SQCMQLVGDCLMKAHQ														Mascot
									GK
		2051.9	2051.83		-0.07	-34	1623	1640	DFTNYFGHLEGCGADLH														Mascot
									R
		2051.9	2051.83		-0.07	-34	1623	1640	DFTNYFGHLEGCGADLH														Mascot
									R
		2105.11	2104.93		-0.1801	-86	2428	2445	ICFLMAHDALNAPLHILR								Carbamidomethyl (C)[2]						Mascot
		2200	2199.96		-0.0398	-18	2395	2414	GDQEEELDRPVSSPGEA														Mascot
									EQK
		2217.17	2217.01		-0.1682	-76	2183	2201	DVIATFTDHCIKQLPFQLK														Mascot
		2291.85	2292		0.1504	66	1842	1860	MNCNVCDDFDLCYGCYT								Carbamidomethyl (C)[3,6]						Mascot
									AK
		2309.11	2309.02		-0.0896	-39	1256	1274	HQICPELELEASWPTHPH								Carbamidomethyl (C)[4]						Mascot
									K
		2309.11	2309.02		-0.0896	-39	1256	1274	HQICPELELEASWPTHPH								Carbamidomethyl (C)[4]						Mascot
									K
		2325.2	2325.01		-0.1821	-78	758	776	SFLDFAGLDLQIFWKFYS														Mascot
									K
		2338.1	2338.03		-0.0733	-31	248	267	SVTKCYAYIETSSNPADIY								Carbamidomethyl (C)[5]						Mascot
									R
		2338.1	2338.03		-0.0733	-31	248	267	SVTKCYAYIETSSNPADIY								Carbamidomethyl (C)[5]						Mascot
									R
		2390.93	2391.01		0.0781	33	1841	1860	RMNCNVCDDFDLCYGCY								Carbamidomethyl (C)[4]						Mascot
									TAK
		3618.76	3618.52		-0.2395	-66	821	852	SEGIQAAKELYTHLCNVV								Carbamidomethyl (C)[15], Oxidation						Mascot
									DKPNGNSMPMEILK								(M)[26,28]
Gel Idx/Pos			7/A7						Instr./Gel Origin			BA2060/130513A							Process Status		Analysis Succeeded
Plate [#] Name			[1] 22987						Instrument Sample Name										Spectra		11
Rank		Protein Name						Accession No.		Protein MW	Protein		Pep.		Protein		Protein	Total Ion	Total Ion
											PI		Count		Score		Score	Score	C. I. %
																	C. I. %
	1	Glyoxalase domain-containing protein 4 OS=Mus						GLOD4_MOUSE		33295.5	5.28		19		743		100	571	100
		musculus GN=Glod4 PE=2 SV=1
		Peptide Information
		Calc. Mass		Obsrv. Mass	± da	± ppm	Start	End	Sequence					Ion	C. I. %		Modification					Rank	Result Type
							Seq.	Seq.						Score
		841.42	841.384		-0.0363	-43	125	130	FYLQDR				14		0								Mascot
		841.42	841.384		-0.0363	-43	125	130	FYLQDR														Mascot
		861.498	861.459		-0.0392	-46	6	12	ALHFVFK														Mascot
		1000.58	1000.54		-0.0462	-46	102	109	KLEWPLSK														Mascot
		1011.45	1011.4		-0.048	-47	284	291	SDEWFATR														Mascot
		1030.57	1030.53		-0.0448	-43	25	33	DVLGMQVLR				34		95.517								Mascot
		1030.57	1030.53		-0.0448	-43	25	33	DVLGMQVLR														Mascot
		1046.57	1046.52		-0.0481	-46	25	33	DVLGMQVLR								Oxidation (M)[5]						Mascot
		1053.47	1053.41		-0.067	-64	163	170	IYEQDEEK														Mascot
		1073.62	1073.53		-0.0869	-81	141	150	VTLAVSDLQK														Mascot
		1081.56	1081.51		-0.0506	-47	17	24	FQTVHFFR				49		99.883								Mascot
		1081.56	1081.51		-0.0506	-47	17	24	FQTVHFFR														Mascot
		1164.46	1164.41		-0.0523	-45	34	42	HEEFEEGCK								Carbamidomethyl (C)[8]						Mascot
		1252.6	1252.54		-0.0574	-46	173	183	ALLGYADNQCK								Carbamidomethyl (C)[10]						Mascot
		1337.63	1337.57		-0.0667	-50	163	172	IYEQDEEKQR														Mascot
		1425.72	1425.65		-0.0696	-49	151	162	SLNYWSNLLGMK														Mascot
		1441.71	1441.64		-0.0765	-53	151	162	SLNYWSNLLGMK								Oxidation (M)[11]						Mascot
		1441.71	1441.64		-0.0765	-53	151	162	SLNYWSNLLGMK				35		96.722		Oxidation (M)[11]						Mascot
		1567.76	1567.68		-0.084	-54	110	124	VAEGIFETEAPGGYK				77		100								Mascot
		1567.76	1567.68		-0.084	-54	110	124	VAEGIFETEAPGGYK														Mascot
		1793.96	1793.85		-0.116	-65	221	237	ESHSILTPLVSLDTPGK														Mascot
		1852.97	1852.87		-0.1002	-54	184	201	LELQGIQGAVDHAAAFG														Mascot
									R
		1852.97	1852.87		-0.1002	-54	184	201	LELQGIQGAVDHAAAFG				110		100								Mascot
									R
		2052.02	2051.9		-0.115	-56	82	101	LGNDFMGITLASSQAVSN				137		100								Mascot
									AR
		2052.02	2051.9		-0.115	-56	82	101	LGNDFMGITLASSQAVSN														Mascot
									AR
		2068.01	2067.89		-0.1235	-60	82	101	LGNDFMGITLASSQAVSN								Oxidation (M)[6]						Mascot
									AR
		2112.95	2112.83		-0.1208	-57	274	291	LLDDAMEADKSDEWFAT														Mascot
									R
		2128.95	2128.82		-0.1274	-60	274	291	LLDDAMEADKSDEWFAT				61		99.993		Oxidation (M)[6]						Mascot
									R
		2128.95	2128.82		-0.1274	-60	274	291	LLDDAMEADKSDEWFAT								Oxidation (M)[6]						Mascot
									R
		2758.35	2758.18		-0.1677	-61	238	262	ATVQVVILADPDGHEICF				54		99.96		Carbamidomethyl (C)[17]						Mascot
									VGDEAFR
		2758.35	2758.18		-0.1677	-61	238	262	ATVQVVILADPDGHEICF								Carbamidomethyl (C)[17]						Mascot
									VGDEAFR
		2938.32	2938.14		-0.1792	-61	56	81	TMVGFGPEDDHFVAELT														Mascot
									YNYGIGDYK
		2954.32	2954.14		-0.1821	-62	56	81	TMVGFGPEDDHFVAELT								Oxidation (M)[2]						Mascot
									YNYGIGDYK
	2	Rap guanine nucleotide exchange factor 5 OS=Mus						RPGF5_MOUSE		93665.6	5.79		13		48		71.139
		musculus GN=Rapgef5 PE=2 SV=2
		Peptide Information
		Calc. Mass		Obsrv. Mass	± da	± ppm	Start	End	Sequence					Ion	C. I. %		Modification					Rank	Result Type
							Seq.	Seq.						Score
		841.493	841.384		-0.1091	-130	547	552	IYVYRK														Mascot
		841.493	841.384		-0.1091	-130	547	552	IYVYRK														Mascot
		842.441	842.47		0.029	34	766	771	TLRHCR								Carbamidomethyl (C)[5]						Mascot
		870.447	870.502		0.0555	64	714	720	AYRDAFK														Mascot
		996.562	996.553		-0.0094	-9	53	60	VNLKGFYR														Mascot
		1030.59	1030.53		-0.0601	-58	653	661	FIKIAAHCK														Mascot
		1030.59	1030.53		-0.0601	-58	653	661	FIKIAAHCK														Mascot
		1078.58	1078.47		-0.1087	-101	303	312	YVVVSGTPEK														Mascot
		1081.49	1081.51		0.0128	12	2	11	TTGDCQTLSR				3		0								Mascot
		1081.49	1081.51		0.0128	12	2	11	TTGDCQTLSR														Mascot
		1252.7	1252.54		-0.1632	-130	428	437	EFQKILGVYR														Mascot
		1425.66	1425.65		-0.0074	-5	1	12	MTTGDCQTLSRR								Carbamidomethyl (C)[6]						Mascot
		1441.65	1441.64		-0.0143	-10	1	12	MTTGDCQTLSRR								Carbamidomethyl (C)[6], Oxidation (M)[1]						Mascot
		1441.65	1441.64		-0.0143	-10	1	12	MTTGDCQTLSRR								Carbamidomethyl (C)[6], Oxidation (M)[1]						Mascot
		1874.87	1874.84		-0.0287	-15	284	302	KVASCGPAPTSGSAEND								Carbamidomethyl (C)[5]						Mascot
									AR
		2067.96	2067.89		-0.0695	-34	207	226	HVTVTEANNGPDPQAGV														Mascot
									MCK
		2954.46	2954.14		-0.3237	-110	468	493	GTVAETEEIFCHVYITEHS														Mascot
									YISVKAK
		3337.62	3337.53		-0.0881	-26	330	357	ETETLLDDFLLTYTVFMTT								Carbamidomethyl (C)[23]						Mascot
									DDLCQALLR
	3	Cofilin-1 OS=Mus musculus GN=Cfl1 PE=1 SV=3						COF1_MOUSE		18547.7	8.22		8		47		67.617
		Peptide Information
		Calc. Mass		Obsrv. Mass	± da	± ppm	Start	End	Sequence					Ion	C. I. %		Modification					Rank	Result Type
							Seq.	Seq.						Score
		1030.52	1030.53		0.0028	3	113	121	SKMIYASSK								Oxidation (M)[3]						Mascot
		1030.52	1030.53		0.0028	3	113	121	SKMIYASSK								Oxidation (M)[3]						Mascot
		1102.61	1102.49		-0.1214	-110	2	13	ASGVAVSDGVIK														Mascot
		1252.66	1252.54		-0.1189	-95	35	45	AVLFCLSEDKK														Mascot
		1337.63	1337.57		-0.0595	-44	82	92	YALYDATYETK														Mascot
		1711.76	1711.9		0.1383	81	79	92	DCRYALYDATYETK														Mascot
		1790.81	1790.79		-0.0221	-12	133	146	HELQANCYEEVKDR								Carbamidomethyl (C)[7]						Mascot
		1852.95	1852.87		-0.0812	-44	2	19	ASGVAVSDGVIKVFNDM								Oxidation (M)[17]						Mascot
									K
		1852.95	1852.87		-0.0812	-44	2	19	ASGVAVSDGVIKVFNDM								Oxidation (M)[17]						Mascot
									K
		2780.41	2780.28		-0.1271	-46	54	78	EILVGDVGQTVDDPYTTF														Mascot
									VKMLPDK
	4	Myosin-14 OS=Mus musculus GN=Myh14 PE=1 SV=1						MYH14_MOUSE		228446	5.49		17		44		29.154	30	89.87
		Peptide Information
		Calc. Mass		Obsrv. Mass	± da	± ppm	Start	End	Sequence					Ion	C. I. %		Modification					Rank	Result Type
							Seq.	Seq.						Score
		856.525	856.488		-0.0369	-43	715	721	LVLDQLR														Mascot
		861.442	861.459		0.0164	19	1295	1302	ARSEAAEK														Mascot
		994.499	994.563		0.0642	65	2	11	AAVTMSVSGR								Oxidation (M)[5]						Mascot
		996.493	996.553		0.06	60	699	706	CIVPNHEK								Carbamidomethyl (C)[1]						Mascot
		1000.54	1000.54		-0.0058	-6	1361	1370	ALEAEAAGLR														Mascot
		1037.42	1037.49		0.0744	72	952	960	VGEEEECSR														Mascot
		1073.53	1073.53		-0.0002	0	1521	1528	EELERQNR														Mascot
		1081.62	1081.51		-0.1081	-100	784	792	VGQSKIFFR				30		89.87								Mascot
		1081.62	1081.51		-0.1081	-100	784	792	VGQSKIFFR														Mascot
		1102.59	1102.49		-0.0963	-87	1433	1441	TEAVERLER														Mascot
		1504.71	1504.65		-0.0542	-36	1371	1382	EQMEEEVVARER														Mascot
		1567.71	1567.68		-0.0324	-21	1029	1042	LAEFSSQAAEEEEK														Mascot
		1567.71	1567.68		-0.0324	-21	1029	1042	LAEFSSQAAEEEEK														Mascot
		1621.71	1621.68		-0.0344	-21	389	403	NTDQATMPDNTAAQK								Oxidation (M)[7]						Mascot
		1790.89	1790.79		-0.0973	-54	1259	1274	AELSSLQTSRQEGEQK														Mascot
		2067.95	2067.89		-0.0608	-29	186	205	EDQSILCTGESGAGKTEN														Mascot
									TK
		2113.12	2112.83		-0.2854	-135	13	32	VASRPGPVPEAAQSFLY														Mascot
									APR
		2225.02	2224.99		-0.0271	-12	180	200	SMLQDREDQSILCTGES														Mascot
									GAGK
		2225.02	2224.99		-0.0271	-12	180	200	SMLQDREDQSILCTGES														Mascot
									GAGK
		2772.5	2772.2		-0.2991	-108	269	292	FIRINFDIAGYIVGANIETY														Mascot
									LLEK
	5	Telomerase-binding protein EST1A OS=Mus musculus						EST1A_MOUSE		160396	6.38		17		39		0
		GN=Smg6 PE=2 SV=1
		Peptide Information
		Calc. Mass		Obsrv. Mass	± da	± ppm	Start	End	Sequence					Ion	C. I. %		Modification					Rank	Result Type
							Seq.	Seq.						Score
		841.376	841.384		0.0079	9	1369	1375	DYMPTSK														Mascot
		841.376	841.384		0.0079	9	1369	1375	DYMPTSK														Mascot
		842.375	842.47		0.0952	113	1288	1294	GQETDHR														Mascot
		1011.51	1011.4		-0.1028	-102	202	209	HQSNDRVR														Mascot
		1030.6	1030.53		-0.0737	-72	8	16	VRISASELR														Mascot
		1030.6	1030.53		-0.0737	-72	8	16	VRISASELR														Mascot
		1081.54	1081.51		-0.031	-29	985	994	CTCLLKDSAK														Mascot
		1081.54	1081.51		-0.031	-29	985	994	CTCLLKDSAK														Mascot
		1102.39	1102.49		0.096	87	956	963	DCFSEECR								Carbamidomethyl (C)[2,7]						Mascot
		1165.55	1165.69		0.1346	115	601	610	DRISTEGMEK														Mascot
		1337.66	1337.57		-0.0894	-67	781	790	KLDAVYYYMR								Oxidation (M)[9]						Mascot
		1425.81	1425.65		-0.1614	-113	890	901	RFILSFLHAHGK														Mascot
		1441.8	1441.64		-0.1571	-109	752	763	SWYLKAQHIAPK														Mascot
		1441.8	1441.64		-0.1571	-109	752	763	SWYLKAQHIAPK														Mascot
		1621.83	1621.68		-0.1474	-91	1149	1164	GGKYVSVAPVPDTMGK								Oxidation (M)[14]						Mascot
		1679.81	1679.67		-0.1363	-81	293	307	KQVSLSSTDSLDEDR														Mascot
		1771.86	1771.71		-0.1522	-86	1080	1094	DPDDDLTLLILEEDR														Mascot
		1780.92	1780.74		-0.1817	-102	656	670	QLLKDPNSENPEQIR														Mascot
		2236.24	2236		-0.2407	-108	918	937	VLKEFQVLLQHSPSPIGS														Mascot
									TR
		2938.56	2938.14		-0.4114	-140	964	990	SVIQEQAASLGLAMFSLL								Oxidation (M)[14]						Mascot
									VQRCTCLLK
		2954.33	2954.14		-0.1961	-66	1341	1366	SEDITGQLGNNDDLILSC								Carbamidomethyl (C)[18]						Mascot
									CLHYCKDK
	6	Chloride intracellular channel protein 1 OS=Mus						CLIC1_MOUSE		26995.7	5.09		7		39		0
		musculus GN=Clic1 PE=1 SV=3
		Peptide Information
		Calc. Mass		Obsrv. Mass	± da	± ppm	Start	End	Sequence					Ion	C. I. %		Modification					Rank	Result Type
							Seq.	Seq.						Score
		861.479	861.459		-0.02	-23	51	57	RTETVQK														Mascot
		957.479	957.435		-0.0434	-45	209	216	YLSNAYAR														Mascot
		1037.54	1037.49		-0.0467	-45	196	204	GFTIPEAFR														Mascot
		1078.51	1078.47		-0.0406	-38	21	29	IGNCPFSQR								Carbamidomethyl (C)[4]						Mascot
		2052.09	2051.9		-0.1892	-92	21	37	IGNCPFSQRLFMVLWLK														Mascot
		2052.09	2051.9		-0.1892	-92	21	37	IGNCPFSQRLFMVLWLK														Mascot
		2068.09	2067.89		-0.198	-96	21	37	IGNCPFSQRLFMVLWLK								Oxidation (M)[12]						Mascot
		2601.13	2600.97		-0.156	-60	217	238	EEFASTCPDDEEIELAYE								Carbamidomethyl (C)[7]						Mascot
									QVAR
		3006.41	3006.21		-0.1916	-64	139	165	VLDNYLTSPLPEEVDETS														Mascot
									AEDEGISQR
	7	Serine/threonine-protein kinase MST4 OS=Mus						MST4_MOUSE		46584.6	5.12		8		32		0
		musculus GN=Mst4 PE=2 SV=1
		Peptide Information
		Calc. Mass		Obsrv. Mass	± da	± ppm	Start	End	Sequence					Ion	C. I. %		Modification					Rank	Result Type
							Seq.	Seq.						Score
		870.436	870.502		0.0668	77	33	40	GSFGEVFK														Mascot
		1073.55	1073.53		-0.0142	-13	375	383	NQAIEELEK														Mascot
		1165.59	1165.69		0.0977	84	85	94	YYGSYLKGSK														Mascot
		1425.71	1425.65		-0.0621	-44	33	45	GSFGEVFKGIDNR														Mascot
		1441.81	1441.64		-0.1742	-121	41	53	GIDNRTQQVVAIK														Mascot
		1441.81	1441.64		-0.1742	-121	41	53	GIDNRTQQVVAIK														Mascot
		1567.78	1567.68		-0.1027	-66	113	126	AGPFDEFQIATMLK														Mascot
		1567.78	1567.68		-0.1027	-66	113	126	AGPFDEFQIATMLK														Mascot
		2052.02	2051.9		-0.1192	-58	249	266	EFIDACLNKDPSFRPTAK														Mascot
		2052.02	2051.9		-0.1192	-58	249	266	EFIDACLNKDPSFRPTAK														Mascot
		2772.35	2772.2		-0.147	-53	176	199	RNTFVGTPFWMAPEVIQ														Mascot
									QSAYDSK
	8	Periplakin OS=Mus musculus GN=Ppl PE=1 SV=1						PEPL_MOUSE		203880	5.43		19		31		0	3	0
		Peptide Information
		Calc. Mass		Obsrv. Mass	± da	± ppm	Start	End	Sequence					Ion	C. I. %		Modification					Rank	Result Type
							Seq.	Seq.						Score
		994.484	994.563		0.0788	79	985	993	DGGQEYVVK														Mascot
		996.452	996.553		0.101	101	798	805	DYELEAEK														Mascot
		1030.55	1030.53		-0.0261	-25	770	778	NLLDELASR														Mascot
		1030.55	1030.53		-0.0261	-25	770	778	NLLDELASR														Mascot
		1037.49	1037.49		0.0016	2	1251	1258	EEIMDKTR								Oxidation (M)[4]						Mascot
		1046.51	1046.52		0.007	7	187	195	EQNSELQAK														Mascot
		1073.56	1073.53		-0.0254	-24	1319	1327	KQVDLEGER														Mascot
		1081.55	1081.51		-0.0426	-39	1647	1654	EQRENHLR														Mascot
		1081.55	1081.51		-0.0426	-39	1647	1654	EQRENHLR														Mascot
		1102.61	1102.49		-0.1214	-110	1311	1319	IQLSEEQKK														Mascot
		1164.57	1164.41		-0.164	-141	1520	1529	KSLEEESQSK														Mascot
		1441.74	1441.64		-0.1055	-73	1729	1740	LTAAQYDRYVNK														Mascot
		1441.74	1441.64		-0.1055	-73	1729	1740	LTAAQYDRYVNK														Mascot
		1516.79	1516.65		-0.1327	-87	1426	1439	LAALEQEEAKTGEK														Mascot
		1679.83	1679.67		-0.1628	-97	867	882	QQPEAGVTHETLQGGK														Mascot
		1771.76	1771.71		-0.0493	-28	316	328	YMEDYHQFHKDMK														Mascot
		1780.83	1780.74		-0.0977	-55	1127	1141	EVNDLTRQYEDEAAK														Mascot
		1793.84	1793.85		0.0062	3	94	108	HMKHPQGDMIAEDIR								Oxidation (M)[2]						Mascot
		2122.12	2121.94		-0.1836	-87	1737	1755	YVNKDMSIQELAVLVSGQ														Mascot
									K
		2129.11	2128.82		-0.2881	-135	268	286	INKLHTEGDQLLTAEHPG				3		0								Mascot
									R
		2129.11	2128.82		-0.2881	-135	268	286	INKLHTEGDQLLTAEHPG														Mascot
									R
		2211.05	2210.97		-0.086	-39	728	746	AAYDEYCSGYNRVLQFL														Mascot
									AK
		2758.24	2758.18		-0.0547	-20	1689	1712	SQECDWEEISVKGPNGE								Carbamidomethyl (C)[4]						Mascot
									SSVIHDR
		2758.24	2758.18		-0.0547	-20	1689	1712	SQECDWEEISVKGPNGE								Carbamidomethyl (C)[4]						Mascot
									SSVIHDR
	9	Phospholipase A-2-activating protein OS=Mus						PLAP_MOUSE		87165.6	5.77		11		31		0
		musculus GN=Plaa PE=2 SV=4
		Peptide Information
		Calc. Mass		Obsrv. Mass	± da	± ppm	Start	End	Sequence					Ion	C. I. %		Modification					Rank	Result Type
							Seq.	Seq.						Score
		850.467	850.5		0.0333	39	450	456	FIIDNTK														Mascot
		996.467	996.553		0.0864	87	113	122	DTVCSLSSGK														Mascot
		1053.48	1053.41		-0.0782	-74	245	253	DFVTTAEDR														Mascot
		1425.72	1425.65		-0.0656	-46	10	22	LSCSLPGHELDVR														Mascot
		1441.74	1441.64		-0.0989	-69	257	268	IWKHGECAQTIR														Mascot
		1441.74	1441.64		-0.0989	-69	257	268	IWKHGECAQTIR				2		0								Mascot
		1504.75	1504.65		-0.0946	-63	437	449	NDLNPMFLDQVAK														Mascot
		1588.83	1588.68		-0.1487	-94	159	173	ILPEQGLMLTGSADK								Oxidation (M)[8]						Mascot
		1621.72	1621.68		-0.043	-27	183	195	CERTFLGHEDCVR								Carbamidomethyl (C)[1]						Mascot
		2051.99	2051.9		-0.0894	-44	674	690	LMMSQRESLMSHAIELK								Oxidation (M)[2,3,10]						Mascot
		2051.99	2051.9		-0.0894	-44	674	690	LMMSQRESLMSHAIELK								Oxidation (M)[2,3,10]						Mascot
		2210.98	2210.97		-0.0134	-6	661	679	TFCNCFVSQAGQKLMMS								Oxidation (M)[15,16]						Mascot
									QR
		2236.01	2236		-0.0087	-4	661	679	TFCNCFVSQAGQKLMMS								Carbamidomethyl (C)[3]						Mascot
									QR
		2239.14	2239		-0.1352	-60	123	142	FGTLLSGSWDTTAKVWL														Mascot
									NDK
	10	Twinfilin-2 OS=Mus musculus GN=Twf2 PE=1 SV=1						TWF2_MOUSE		39446.4	6.33		5		30		0	12	0
		Peptide Information
		Calc. Mass		Obsrv. Mass	± da	± ppm	Start	End	Sequence					Ion	C. I. %		Modification					Rank	Result Type
							Seq.	Seq.						Score
		841.424	841.384		-0.0397	-47	99	105	MLYAATR				12		0		Oxidation (M)[1]						Mascot
		841.424	841.384		-0.0397	-47	99	105	MLYAATR								Oxidation (M)[1]						Mascot
		1066.61	1066.5		-0.1082	-101	97	105	LKMLYAATR														Mascot
		2052.1	2051.9		-0.1944	-95	30	48	VIIEDEQLVLGASQEPVG														Mascot
									R
		2052.1	2051.9		-0.1944	-95	30	48	VIIEDEQLVLGASQEPVG														Mascot
									R
		2378.22	2377.95		-0.2708	-114	137	158	HLSSCAAPAPLTSAEREL														Mascot
									QQIR
		2758.35	2758.18		-0.1638	-59	127	152	DDLSLAGYQKHLSSCAA								Carbamidomethyl (C)[15]						Mascot
			2758.18																				Mascot
									PAPLTSAER
		2758.35	2758.18		-0.1638	-59	127	152	DDLSLAGYQKHLSSCAA								Carbamidomethyl (C)[15]						Mascot
									PAPLTSAER
Gel Idx/Pos			8/A8						Instr./Gel Origin			BA2060/130513A							Process Status		Analysis Succeeded
Plate [#] Name			[1] 22987						Instrument Sample Name										Spectra		11
Rank		Protein Name						Accession No.		Protein MW	Protein		Pep.		Protein		Protein	Total Ion	Total Ion
											PI		Count		Score		Score	Score	C. I. %
																	C. I. %
	1	Glyoxalase domain-containing protein 4 OS=Mus						GLOD4_MOUSE		33295.5	5.28		20		747		100	561	100
		musculus GN=Glod4 PE=2 SV=1
		Peptide Information
		Calc. Mass		Obsrv. Mass	± da	± ppm	Start	End	Sequence					Ion	C. I. %		Modification					Rank	Result Type
							Seq.	Seq.						Score
		841.42	841.385		-0.0353	-42	125	130	FYLQDR				18		0								Mascot
		841.42	841.385		-0.0353	-42	125	130	FYLQDR														Mascot
		861.498	861.461		-0.0371	-43	6	12	ALHFVFK														Mascot
		950.476	950.434		-0.0424	-45	202	209	IAFSCPQK								Carbamidomethyl (C)[5]						Mascot
		1011.45	1011.41		-0.0441	-44	284	291	SDEWFATR														Mascot
		1030.57	1030.53		-0.0455	-44	25	33	DVLGMQVLR														Mascot
		1046.57	1046.52		-0.0446	-43	25	33	DVLGMQVLR								Oxidation (M)[5]						Mascot
		1053.47	1053.42		-0.05	-47	163	170	IYEQDEEK														Mascot
		1057.55	1057.47		-0.0786	-74	131	140	SPSQSDPVLK														Mascot
		1073.62	1073.54		-0.0815	-76	141	150	VTLAVSDLQK														Mascot
		1081.56	1081.51		-0.0496	-46	17	24	FQTVHFFR				60		99.991								Mascot
		1081.56	1081.51		-0.0496	-46	17	24	FQTVHFFR														Mascot
		1164.46	1164.41		-0.0475	-41	34	42	HEEFEEGCK								Carbamidomethyl (C)[8]						Mascot
		1252.6	1252.54		-0.0626	-50	173	183	ALLGYADNQCK								Carbamidomethyl (C)[10]						Mascot
		1337.63	1337.57		-0.0628	-47	163	172	IYEQDEEKQR														Mascot
		1425.72	1425.65		-0.0656	-46	151	162	SLNYWSNLLGMK														Mascot
		1441.71	1441.64		-0.0761	-53	151	162	SLNYWSNLLGMK								Oxidation (M)[11]						Mascot
		1567.76	1567.68		-0.0828	-53	110	124	VAEGIFETEAPGGYK														Mascot
		1567.76	1567.68		-0.0828	-53	110	124	VAEGIFETEAPGGYK				62		99.994								Mascot
		1793.96	1793.85		-0.1102	-61	221	237	ESHSILTPLVSLDTPGK														Mascot
		1852.97	1852.87		-0.0981	-53	184	201	LELQGIQGAVDHAAAFG														Mascot
									R
		1852.97	1852.87		-0.0981	-53	184	201	LELQGIQGAVDHAAAFG				123		100								Mascot
									R
		2052.02	2051.9		-0.113	-55	82	101	LGNDFMGITLASSQAVSN				132		100								Mascot
									AR
		2052.02	2051.9		-0.113	-55	82	101	LGNDFMGITLASSQAVSN														Mascot
									AR
		2068.01	2067.89		-0.1213	-59	82	101	LGNDFMGITLASSQAVSN								Oxidation (M)[6]						Mascot
									AR
		2112.95	2112.83		-0.1228	-58	274	291	LLDDAMEADKSDEWFAT														Mascot
									R
		2128.95	2128.82		-0.1252	-59	274	291	LLDDAMEADKSDEWFAT				71		100		Oxidation (M)[6]						Mascot
									R
		2128.95	2128.82		-0.1252	-59	274	291	LLDDAMEADKSDEWFAT								Oxidation (M)[6]						Mascot
									R
		2758.35	2758.18		-0.1662	-60	238	262	ATVQVVILADPDGHEICF								Carbamidomethyl (C)[17]						Mascot
									VGDEAFR
		2758.35	2758.18		-0.1662	-60	238	262	ATVQVVILADPDGHEICF				63		99.995		Carbamidomethyl (C)[17]						Mascot
									VGDEAFR
		2938.32	2938.14		-0.1844	-63	56	81	TMVGFGPEDDHFVAELT														Mascot
									YNYGIGDYK
		2954.32	2954.14		-0.1813	-61	56	81	TMVGFGPEDDHFVAELT				32		94.234		Oxidation (M)[2]						Mascot
									YNYGIGDYK
		2954.32	2954.14		-0.1813	-61	56	81	TMVGFGPEDDHFVAELT								Oxidation (M)[2]						Mascot
									YNYGIGDYK
	2	Replication protein A 32 kDa subunit OS=Mus musculus						RFA2_MOUSE		29699.6	5.76		3		64		99.369	54	99.967
		GN=Rpa2 PE=1 SV=1
		Peptide Information
		Calc. Mass		Obsrv. Mass	± da	± ppm	Start	End	Sequence					Ion	C. I. %		Modification					Rank	Result Type
							Seq.	Seq.						Score
		1672.82	1672.74		-0.0874	-52	218	231	ACPRPEGLNFQDLR								Carbamidomethyl (C)[2]						Mascot
		1712	1711.91		-0.0894	-52	66	81	IGDVEISQVTIVGIIR														Mascot
		1712	1711.91		-0.0894	-52	66	81	IGDVEISQVTIVGIIR				54		99.967								Mascot
		2420.13	2419.98		-0.1474	-61	106	127	QWVDTDDASGENAVVPP														Mascot
									ETYVK
	3	Rap guanine nucleotide exchange factor 5 OS=Mus						RPGF5_MOUSE		93665.6	5.79		14		55		95.099
		musculus GN=Rapgef5 PE=2 SV=2
		Peptide Information
		Calc. Mass		Obsrv. Mass	± da	± ppm	Start	End	Sequence					Ion	C. I. %		Modification					Rank	Result Type
							Seq.	Seq.						Score
		841.493	841.385		-0.1081	-128	547	552	IYVYRK														Mascot
		841.493	841.385		-0.1081	-128	547	552	IYVYRK														Mascot
		842.441	842.472		0.0311	37	766	771	TLRHCR								Carbamidomethyl (C)[5]						Mascot
		870.447	870.502		0.0553	64	714	720	AYRDAFK														Mascot
		996.562	996.55		-0.0121	-12	53	60	VNLKGFYR														Mascot
		1030.59	1030.53		-0.0608	-59	653	661	FIKIAAHCK														Mascot
		1081.49	1081.51		0.0138	13	2	11	TTGDCQTLSR				4		0								Mascot
		1081.49	1081.51		0.0138	13	2	11	TTGDCQTLSR														Mascot
		1252.7	1252.54		-0.1684	-134	428	437	EFQKILGVYR														Mascot
		1425.66	1425.65		-0.0034	-2	1	12	MTTGDCQTLSRR								Carbamidomethyl (C)[6]						Mascot
		1441.65	1441.64		-0.0139	-10	1	12	MTTGDCQTLSRR								Carbamidomethyl (C)[6], Oxidation (M)[1]						Mascot
		1874.87	1874.85		-0.0154	-8	284	302	KVASCGPAPTSGSAEND								Carbamidomethyl (C)[5]						Mascot
									AR
		2067.96	2067.89		-0.0673	-33	207	226	HVTVTEANNGPDPQAGV														Mascot
									MCK
		2090.11	2089.9		-0.2168	-104	509	527	LQRAEEDLALVAITFSGE														Mascot
									K
		2420.12	2419.98		-0.1418	-59	62	82	SCVGSELVDWLLEHCPF														Mascot
									VQCR
		2954.46	2954.14		-0.3229	-109	468	493	GTVAETEEIFCHVYITEHS														Mascot
									YISVKAK
		2954.46	2954.14		-0.3229	-109	468	493	GTVAETEEIFCHVYITEHS														Mascot
									YISVKAK
		3337.62	3337.54		-0.0854	-26	330	357	ETETLLDDFLLTYTVFMTT								Carbamidomethyl (C)[23]						Mascot
									DDLCQALLR
	4	Cofilin-1 OS=Mus musculus GN=Cfl1 PE=1 SV=3						COF1_MOUSE		18547.7	8.22		8		47		66.091
		Peptide Information
		Calc. Mass		Obsrv. Mass	± da	± ppm	Start	End	Sequence					Ion	C. I. %		Modification					Rank	Result Type
							Seq.	Seq.						Score
		1030.52	1030.53		0.0021	2	113	121	SKMIYASSK								Oxidation (M)[3]						Mascot
		1102.61	1102.48		-0.1261	-114	2	13	ASGVAVSDGVIK														Mascot
		1252.66	1252.54		-0.1241	-99	35	45	AVLFCLSEDKK														Mascot
		1337.63	1337.57		-0.0556	-42	82	92	YALYDATYETK														Mascot
		1711.76	1711.91		0.1426	83	79	92	DCRYALYDATYETK														Mascot
		1711.76	1711.91		0.1426	83	79	92	DCRYALYDATYETK														Mascot
		1790.81	1790.8		-0.013	-7	133	146	HELQANCYEEVKDR								Carbamidomethyl (C)[7]						Mascot
		1852.95	1852.87		-0.0791	-43	2	19	ASGVAVSDGVIKVFNDM								Oxidation (M)[17]						Mascot
									K
		1852.95	1852.87		-0.0791	-43	2	19	ASGVAVSDGVIKVFNDM								Oxidation (M)[17]						Mascot
									K
		2780.41	2780.27		-0.1359	-49	54	78	EILVGDVGQTVDDPYTTF														Mascot
									VKMLPDK
	5	Integrin beta-2-like protein OS=Mus musculus						ITB2L_MOUSE		81493.1	6.86		14		42		2.205
		GN=Itgb2l PE=1 SV=1
		Peptide Information
		Calc. Mass		Obsrv. Mass	± da	± ppm	Start	End	Sequence					Ion	C. I. %		Modification					Rank	Result Type
							Seq.	Seq.						Score
		856.362	856.483		0.1216	142	444	451	CNSGYAGK								Carbamidomethyl (C)[1]						Mascot
		996.406	996.55		0.1444	145	435	443	GAMECGICR								Carbamidomethyl (C)[5]						Mascot
		1053.43	1053.42		-0.0039	-4	435	443	GAMECGICR								Carbamidomethyl (C)[5,8]						Mascot
		1081.41	1081.51		0.1004	93	594	602	CSEYYSCAR														Mascot
		1081.41	1081.51		0.1004	93	594	602	CSEYYSCAR														Mascot
		1102.6	1102.48		-0.1122	-102	156	165	ALNEISRSGR														Mascot
		1425.6	1425.65		0.0542	38	258	268	CHLDDGMYRSR								Carbamidomethyl (C)[1], Oxidation (M)[7]						Mascot
		1696.94	1696.74		-0.1981	-117	283	297	LAENNIQPIFVVPSR														Mascot
		1875	1874.85		-0.1504	-80	230	245	FLVLVTDNDFHLAKDK														Mascot
		1940.8	1940.8		0.0033	2	251	266	QNTSDGRCHLDDGMYR								Carbamidomethyl (C)[8], Oxidation (M)[14]						Mascot
		2051.82	2051.9		0.082	40	516	533	YDGQVCGGPERGHCSC								Carbamidomethyl (C)[6,14,16]						Mascot
									GR
		2051.9	2051.9		0.0086	4	587	602	RPGYFHRCSEYYSCAR								Carbamidomethyl (C)[8]						Mascot
		2269.96	2269.94		-0.0178	-8	538	558	YGFVGSACQCRMSTSGC								Oxidation (M)[12]						Mascot
									LNNR
		2283.94	2284.04		0.1028	45	452	471	NCECQTQGPSSQDLEGS								Carbamidomethyl (C)[2,4]						Mascot
									CRK
		2357.97	2357.97		-0.0007	0	28	48	DNVSTCQDCIRSGPSCA								Carbamidomethyl (C)[6]						Mascot
									WCQK
		2938.52	2938.14		-0.3848	-131	166	191	IGFGSIVNMTFQHILKLTA														Mascot
									DSSQFQR
		2954.52	2954.14		-0.3818	-129	166	191	IGFGSIVNMTFQHILKLTA								Oxidation (M)[9]						Mascot
									DSSQFQR
		2954.52	2954.14		-0.3818	-129	166	191	IGFGSIVNMTFQHILKLTA								Oxidation (M)[9]						Mascot
									DSSQFQR
	6	Transcription elongation factor A protein-like 3 OS=Mus						TCAL3_MOUSE		22454.9	5.33		7		41		0
		musculus GN=Tceal3 PE=1 SV=2
		Peptide Information
		Calc. Mass		Obsrv. Mass	± da	± ppm	Start	End	Sequence					Ion	C. I. %		Modification					Rank	Result Type
							Seq.	Seq.						Score
		841.318	841.385		0.0671	80	141	147	ECADMTR								Oxidation (M)[5]						Mascot
		841.318	841.385		0.0671	80	141	147	ECADMTR								Oxidation (M)[5]						Mascot
		1102.53	1102.48		-0.0409	-37	158	166	MGGFHWVPR								Oxidation (M)[1]						Mascot
		1567.68	1567.68		-0.003	-2	141	153	ECADMTRAQEELR								Oxidation (M)[5]						Mascot
		1567.68	1567.68		-0.003	-2	141	153	ECADMTRAQEELR								Oxidation (M)[5]						Mascot
		1959.77	1959.79		0.0219	11	132	147	HVSSEEMMRECADMTR								Oxidation (M)[7,8,14]						Mascot
		2052.02	2051.9		-0.1184	-58	158	175	MGGFHWVPRDAQDALV														Mascot
									PR
		2052.02	2051.9		-0.1184	-58	158	175	MGGFHWVPRDAQDALV														Mascot
									PR
		2068.02	2067.89		-0.1267	-61	158	175	MGGFHWVPRDAQDALV								Oxidation (M)[1]						Mascot
									PR
		2128.98	2128.82		-0.1528	-72	12	29	LEKEGKPEDEVEPEDEE				3		0								Mascot
									K
		2128.98	2128.82		-0.1528	-72	12	29	LEKEGKPEDEVEPEDEE														Mascot
									K
		2206.95	2206.96		0.0122	6	123	140	NSQEDLQDRHVSSEEM								Oxidation (M)[16]						Mascot
									MR
	7	Transcription elongation factor A protein-like 5 OS=Mus						TCAL5_MOUSE		22024.7	5.95		8		41		0
		musculus GN=Tceal5 PE=1 SV=1
		Peptide Information
		Calc. Mass		Obsrv. Mass	± da	± ppm	Start	End	Sequence					Ion	C. I. %		Modification					Rank	Result Type
							Seq.	Seq.						Score
		841.318	841.385		0.0671	80	141	147	ECADMTR								Oxidation (M)[5]						Mascot
		841.318	841.385		0.0671	80	141	147	ECADMTR								Oxidation (M)[5]						Mascot
		861.417	861.461		0.0435	50	1	6	MEKFYK								Oxidation (M)[1]						Mascot
		1057.56	1057.47		-0.0897	-85	61	70	GEGKPEKQGK														Mascot
		1102.53	1102.48		-0.0409	-37	158	166	MGGFHWVPR								Oxidation (M)[1]						Mascot
		1567.68	1567.68		-0.003	-2	141	153	ECADMTRAQEELR								Oxidation (M)[5]						Mascot
		1567.68	1567.68		-0.003	-2	141	153	ECADMTRAQEELR								Oxidation (M)[5]						Mascot
		1959.77	1959.79		0.0219	11	132	147	HVSSEEMMRECADMTR								Oxidation (M)[7,8,14]						Mascot
		2052.02	2051.9		-0.1184	-58	158	175	MGGFHWVPRDAQDALV														Mascot
									PR
		2052.02	2051.9		-0.1184	-58	158	175	MGGFHWVPRDAQDALV														Mascot
									PR
		2068.02	2067.89		-0.1267	-61	158	175	MGGFHWVPRDAQDALV								Oxidation (M)[1]						Mascot
									PR
		2206.95	2206.96		0.0122	6	123	140	NSQEDLQDRHVSSEEM								Oxidation (M)[16]						Mascot
									MR
	8	Telomerase-binding protein EST1A OS=Mus musculus						EST1A_MOUSE		160396	6.38		17		40		0
		GN=Smg6 PE=2 SV=1
		Peptide Information
		Calc. Mass		Obsrv. Mass	± da	± ppm	Start	End	Sequence					Ion	C. I. %		Modification					Rank	Result Type
							Seq.	Seq.						Score
		841.376	841.385		0.0089	11	1369	1375	DYMPTSK														Mascot
		841.376	841.385		0.0089	11	1369	1375	DYMPTSK														Mascot
		842.375	842.472		0.0973	116	1288	1294	GQETDHR														Mascot
		1011.51	1011.41		-0.0989	-98	202	209	HQSNDRVR														Mascot
		1030.6	1030.53		-0.0744	-72	8	16	VRISASELR														Mascot
		1045.37	1045.52		0.1523	146	956	963	DCFSEECR								Carbamidomethyl (C)[2]						Mascot
		1081.54	1081.51		-0.03	-28	985	994	CTCLLKDSAK														Mascot
		1081.54	1081.51		-0.03	-28	985	994	CTCLLKDSAK														Mascot
		1102.39	1102.48		0.0913	83	956	963	DCFSEECR								Carbamidomethyl (C)[2,7]						Mascot
		1165.55	1165.7		0.1441	124	601	610	DRISTEGMEK														Mascot
		1337.66	1337.57		-0.0855	-64	781	790	KLDAVYYYMR								Oxidation (M)[9]						Mascot
		1425.81	1425.65		-0.1574	-110	890	901	RFILSFLHAHGK														Mascot
		1441.8	1441.64		-0.1567	-109	752	763	SWYLKAQHIAPK														Mascot
		1621.83	1621.71		-0.1167	-72	1149	1164	GGKYVSVAPVPDTMGK								Oxidation (M)[14]						Mascot
		1672.84	1672.74		-0.1037	-62	188	201	EEVNNKPDKTEIEK														Mascot
		2236.24	2236.02		-0.2232	-100	918	937	VLKEFQVLLQHSPSPIGS														Mascot
									TR
		2270.15	2269.94		-0.2136	-94	1132	1151	YFLEALCGQEEPLLAFKG								Carbamidomethyl (C)[7]						Mascot
									GK
		2379.19	2378.97		-0.217	-91	625	644	CILLDIEFSDSQNVDQILW														Mascot
[truncated: 1,610 more rows]

## Sheet: Protein ID Summary
	Project Code: NOWA130508
	Spot number	MALDI well number	Match Quality	Top Ranked Protein Name [Species]	Accession No.	Protein MW	Protein PI	Pep.Count	Protein Score	Protein Score C.I.%	Total Ion Score	Total Ion C.I.%	Comments or Other Possibilities
	1	A1		Heterogeneous nuclear ribonucleoprotein K OS=Mus musculus GN=Hnrnpk PE=1 SV=1	HNRPK_MOUSE	50944.4	5.39	22	529	100	356	100
	2	A2		Keratin, type II cytoskeletal 7 OS=Mus musculus GN=Krt7 PE=1 SV=1	K2C7_MOUSE	50678	5.67	22	679	100	510	100
	3	A3		Heterogeneous nuclear ribonucleoprotein F OS=Mus musculus GN=Hnrnpf PE=1 SV=3	HNRPF_MOUSE	45700.9	5.31	6	224	100	204	100	could be hit#3: mouse K18
	5	A4		Fibrinogen, alpha polypeptide isoform 2 precursor [Mus musculus]	gi|33563252	61288	7.16	22	595	100	448	100
	7	A5		NADH dehydrogenase [ubiquinone] flavoprotein 1, mitochondrial OS=Mus musculus GN=Ndufv1 PE=1 SV=1	NDUV1_MOUSE	50801.7	8.51	15	201	100	117	100
	8	A6		Fibrinogen beta chain OS=Mus musculus GN=Fgb PE=2 SV=1	FIBB_MOUSE	54717.7	6.68	17	443	100	357	100	could also contain hit#2: ATP synthase subunit alpha
	9	A7		Glyoxalase domain-containing protein 4 OS=Mus musculus GN=Glod4 PE=2 SV=1	GLOD4_MOUSE	33295.5	5.28	19	743	100	571	100
	10	A8		Glyoxalase domain-containing protein 4 OS=Mus musculus GN=Glod4 PE=2 SV=1	GLOD4_MOUSE	33295.5	5.28	20	747	100	561	100
	11	A9		Guanine nucleotide-binding protein subunit beta-2-like 1 OS=Mus musculus GN=Gnb2l1 PE=1 SV=3	GBLP_MOUSE	35054.6	7.6	16	395	100	273	100	see detail hit#3
	16	A10		Transgelin OS=Mus musculus GN=Tagln PE=1 SV=3	TAGL_MOUSE	22561.4	8.85	16	427	100	286	100
	18	A11		Destrin OS=Mus musculus GN=Dstn PE=1 SV=3	DEST_MOUSE	18509.5	8.14	12	597	100	516	100	may also contain hit#2: Nucleoside diphosphate kinase B
	19	A12		Bis(5'-nucleosyl)-tetraphosphatase [asymmetrical] OS=Mus musculus GN=Nudt2 PE=1 SV=3	AP4A_MOUSE	16978.7	5.87	1	64	99.354	55	99.963
	20	A13		Barrier-to-autointegration factor OS=Mus musculus GN=Banf1 PE=1 SV=1	BAF_MOUSE	10096	5.79	5	121	100	90	100	see detail, could also be hit#2: Protein S100-A11
	22	A14		Hemoglobin subunit alpha OS=Mus musculus GN=Hba PE=1 SV=2	HBA_MOUSE	15075.8	7.96	6	327	100	284	100
	23	A15		Cytochrome c oxidase subunit 6B1 OS=Mus musculus GN=Cox6b1 PE=1 SV=2	CX6B1_MOUSE	10064.9	8.96	7	349	100	304	100	may also contain hit#2: Acyl-CoA-binding protein
	Control
	1 fmol	A21		Beta-galactosidase OS=Escherichia coli (strain K12) GN=lacZ PE=1 SV=2	BGAL_ECOLI	116409	5.28	24	458	100	337	100
	1 fmol	A22		Beta-galactosidase OS=Escherichia coli (strain K12) GN=lacZ PE=1 SV=2	BGAL_ECOLI	116409	5.28	25	475	100	346	100
	1 fmol	A23		Beta-galactosidase OS=Escherichia coli (strain K12) GN=lacZ PE=1 SV=2	BGAL_ECOLI	116409	5.28	25	477	100	346	100
	1 fmol	A24		Beta-galactosidase OS=Escherichia coli (strain K12) GN=lacZ PE=1 SV=2	BGAL_ECOLI	116409	5.28	28	480	100	318	100
	high confidence
	low confidence
	no confidence
